# Supplementary material for: Hypothalamic Norepinephrine Concentration and Heart Mass in Hypertensive ISIAH Rats Are Associated with a Genetic Locus on Chromosome 18
Source: J Pers Med. 2021 Jan 23;11(2):67. doi: 10.3390/jpm11020067 (PMC7911892; doi:10.3390/jpm11020067)
Supplement: Supplementary file 1 [file jpm-11-00067-s001.zip]

Archive with 1 entries (1 files):
- jpm-1041113-supplementary.xlsx
