# Supplementary material for: Hypothalamic Norepinephrine Concentration and Heart Mass in Hypertensive ISIAH Rats Are Associated with a Genetic Locus on Chromosome 18
Source: J Pers Med. 2021 Jan 23;11(2):67. doi: 10.3390/jpm11020067 (PMC7911892; doi:10.3390/jpm11020067)
Supplement: Supplementary file 1 [file jpm-11-00067-s001.zip › jpm-1041113-supplementary.xlsx]

## Sheet: Supplementary Table
Supplementary Table. SNPs in QTL
														substitutions are found in strains and substrains:
Chromosome	position	ID	gene symbol	Genes associated with hypertension	sequencing depth	SnpEff classification	SnpEff effect	SNP	amino acid substitution	SIFT Score	SIFT classification	frequency of occurrence in the genomes of 42 analyzed rat strains/substrains	ISIAH	hypertensive rat strains and substrains	normotensive control rat strains and substrains	other rat strains
18	26498396	-	Epb41l4a-AABR06094552.1	-	161	intergenic_region	MODIFIER	n.26498396G>T				-	novel
18	26842617	-	Reep5	-	1493	3_prime_UTR_variant	MODIFIER	c.*1621C>A				0.024(1/42)		FHH/EurMcwi;
18	26846739	-	Reep5	-	3509	synonymous_variant	LOW	c.396G>A	p.Gly132Gly	1	TOLERATED	0.024(1/42)		FHH/EurMcwi;
18	26879802	-	Reep5-Pkd2l2	-	81	intergenic_region	MODIFIER	n.26879802G>A				-	novel
18	27144608	-	Kif20a	-	278	synonymous_variant	LOW	c.2061G>A	p.Gln687Gln	0.628	TOLERATED	-	novel
18	27146758	rs198629967	Cdc23	-	380	3_prime_UTR_variant	MODIFIER	c.*628G>C				0.190(8/42)		FHH/EurMcwi,SHR/OlaIpcv,SHRSP/Gla,SHR/NCrlPrin,SHR/NHsd,SHR/OlaIpcvPrin;	WKY/Gla;	GK/Ox;
18	27233450	-	Gfra3	-	263	5_prime_UTR_variant	MODIFIER	c.-16G>C				-	novel
18	27233489	-	Gfra3	-	121	5_prime_UTR_variant	MODIFIER	c.-55C>A				-	novel
18	27342625	-	Kdm3b	-	346	downstream_gene_variant	MODIFIER	c.*917C>T				0.024(1/42)		FHH/EurMcwi;
18	27351577	-	Reep2	-	321	intron_variant	MODIFIER	c.238-9C>T				0.024(1/42)		FHH/EurMcwi;
18	27410271	-	Etf1	-	880	3_prime_UTR_variant	MODIFIER	c.*25C>T				-	novel
18	27722672	-	Lrrtm2	-	96	downstream_gene_variant	MODIFIER	c.*2787A>T				-	novel
18	27765934	-	Ctnna1	-	1423	3_prime_UTR_variant	MODIFIER	c.*689A>G				-	novel
18	28064850	-	Mir1949	-	255	upstream_gene_variant	MODIFIER	n.-1408T>A				-	novel
18	28068771	rs105424782	Mir1949	-	474	downstream_gene_variant	MODIFIER	n.*2417T>C				0.429(18/42)		LH/MavRrrc,SBH/Ygl,SHR/OlaIpcv,SHRSP/Gla,SHR/NCrlPrin,SHR/NHsd,SHR/OlaIpcvPrin,SS/Jr,SS/JrHsdMcwi;	LL/MavRrrc,LN/MavRrrc,MNS/Gib,SR/Jr,WKY/Gla;	BBDP/Wor,BUF/N,GK/Ox,M520/N;
18	28096339	rs105603781	Matr3	-	2363	synonymous_variant	LOW	c.2055G>A	p.Gly685Gly	1	TOLERATED	-	novel
18	28118631	rs199385489	Paip2	-	57	upstream_gene_variant	MODIFIER	c.-4465G>A				0.405(17/42)		LH/MavRrrc,SBH/Ygl,SHR/OlaIpcv,SHRSP/Gla,SHR/NCrlPrin,SHR/NHsd,SHR/OlaIpcvPrin,SS/Jr,SS/JrHsdMcwi;	LL/MavRrrc,LN/MavRrrc,MNS/Gib,SR/Jr,WKY/Gla;	BBDP/Wor,GK/Ox,M520/N;
18	28136283	rs198039632	Slc23a1	-	71	intron_variant	MODIFIER	c.789+22C>T				0.476(20/42)		FHH/EurMcwi,LH/MavRrrc,SBH/Ygl,SHR/OlaIpcv,SHRSP/Gla,SHR/NCrlPrin,SHR/NHsd,SHR/OlaIpcvPrin,SS/Jr,SS/JrHsdMcwi;	FHL/EurMcwi,LL/MavRrrc,LN/MavRrrc,MNS/Gib,SR/Jr,WKY/Gla;	BBDP/Wor,BUF/N,GK/Ox,M520/N;
18	28138317	rs199194566	Slc23a1	-	400	synonymous_variant	LOW	c.129G>A	p.Glu43Glu	1	TOLERATED	0.429(18/42)		LH/MavRrrc,SBH/Ygl,SHR/OlaIpcv,SHRSP/Gla,SHR/NCrlPrin,SHR/NHsd,SHR/OlaIpcvPrin,SS/Jr,SS/JrHsdMcwi;	LL/MavRrrc,LN/MavRrrc,MNS/Gib,SR/Jr,WKY/Gla;	BBDP/Wor,BUF/N,GK/Ox,M520/N;
18	28504349	-	Psd2	-	200	synonymous_variant	LOW	c.198C>T	p.Asp66Asp	0.748	TOLERATED	-	novel
18	28505601	-	Psd2	-	323	synonymous_variant	LOW	c.507T>C	p.Ser169Ser	0.946	TOLERATED	0.048(2/42)		FHH/EurMcwi;	FHL/EurMcwi;
18	28513804	-	Psd2	-	287	synonymous_variant	LOW	c.1170C>T	p.Tyr390Tyr	1	TOLERATED	-	novel
18	28540069	-	Psd2	-	286	3_prime_UTR_variant	MODIFIER	c.*64T>A				0.048(2/42)		FHH/EurMcwi;	FHL/EurMcwi;
18	28541713	-	Psd2	-	508	3_prime_UTR_variant	MODIFIER	c.*1708G>T				-	novel
18	28549812	-	Nrg2	-	72	synonymous_variant	LOW	c.1059G>A	p.Pro353Pro	0.878	TOLERATED	-	novel
18	28632922	rs197439542	Nrg2	-	77	intron_variant	MODIFIER	c.395-51601G>C				0.167(7/42)		SHR/OlaIpcv,SHRSP/Gla,SHR/NCrlPrin,SHR/NHsd,SHR/OlaIpcvPrin;	WKY/Gla;	GK/Ox;
18	28637087	-	Nrg2	-	64	intron_variant	MODIFIER	c.395-55766C>T				0.024(1/42)				GK/Ox;
18	28812381	-	Nrg2-Pura	-	130	intergenic_region	MODIFIER	n.28812381T>G				-	novel
18	28821116	-	Pura	-	189	downstream_gene_variant	MODIFIER	c.*2175_*2176insT				0.048(2/42)			FHL/EurMcwi;	GK/Ox;
18	29059899	-	Slc4a9	-	118	missense_variant	MODERATE	c.269C>T	p.Ala90Val	0.021	DELETERIOUS	-	novel
18	29168974	rs104950207	Ankhd1	-	178	synonymous_variant	LOW	c.3765A>G	p.Glu1255Glu	1	TOLERATED	0.310(13/42)		LH/MavRrrc,SBH/Ygl,SS/Jr,SS/JrHsdMcwi;	LL/MavRrrc,LN/MavRrrc,MNS/Gib,SR/Jr;	ACI/N,ACI/EurMcwi,BBDP/Wor,BUF/N,M520/N;
18	29283066	-	Tmco6	-	112	5_prime_UTR_premature_start_codon_gain_variant	LOW	c.-22C>G				0.286(12/42)		LH/MavRrrc,SBH/Ygl,SS/Jr,SS/JrHsdMcwi;	LL/MavRrrc,LN/MavRrrc,MNS/Gib,SR/Jr;	BBDP/Wor,BUF/N,GK/Ox,M520/N;
18	29315545	-	Hars	-	738	3_prime_UTR_variant	MODIFIER	c.*191A>C				0.024(1/42)				GK/Ox;
18	30182250	-	Pcdhb9	-	48	5_prime_UTR_variant	MODIFIER	c.-83T>A				0.238(10/42)		LH/MavRrrc,SBH/Ygl,SS/Jr,SS/JrHsdMcwi;	LL/MavRrrc,LN/MavRrrc,MNS/Gib,SR/Jr;	BBDP/Wor,BUF/N;
18	30274110	-	Pcdhb17	-	77	downstream_gene_variant	MODIFIER	c.*2338C>A				0.286(12/42)		LH/MavRrrc,SBH/Ygl,SS/Jr,SS/JrHsdMcwi;	LL/MavRrrc,LN/MavRrrc,MNS/Gib,SR/Jr;	ACI/N,ACI/EurMcwi,BBDP/Wor,BUF/N;
18	30276762	-	Pcdhb17	-	61	downstream_gene_variant	MODIFIER	c.*4990T>A				-	novel
18	30282787	-	Pcdhb19	-	64	synonymous_variant	LOW	c.966C>T	p.Thr322Thr	1	TOLERATED	-	novel
18	30664181	rs8149532	Pcdhga12	-	614	downstream_gene_variant	MODIFIER	c.*3868G>A				0.286(12/42)		LH/MavRrrc,SBH/Ygl,SS/Jr,SS/JrHsdMcwi;	LL/MavRrrc,LN/MavRrrc,MNS/Gib,SR/Jr;	ACI/N,ACI/EurMcwi,BBDP/Wor,BUF/N;
18	30664633	-	Pcdhga12	-	488	downstream_gene_variant	MODIFIER	c.*4320G>C				0.262(11/42)		LH/MavRrrc,SBH/Ygl,SS/Jr,SS/JrHsdMcwi;	LL/MavRrrc,LN/MavRrrc,MNS/Gib,SR/Jr;	ACI/EurMcwi,BBDP/Wor,BUF/N;
18	30721583	-	Diaph1	-	492	synonymous_variant	LOW	c.1284G>A	p.Thr428Thr	1	TOLERATED	0.286(12/42)		LH/MavRrrc,SBH/Ygl,SS/Jr,SS/JrHsdMcwi;	LL/MavRrrc,LN/MavRrrc,MNS/Gib,SR/Jr;	ACI/N,ACI/EurMcwi,BBDP/Wor,BUF/N;
18	30722426	-	Diaph1	-	202	synonymous_variant	LOW	c.1152G>A	p.Pro384Pro	1	TOLERATED	0.286(12/42)		LH/MavRrrc,SBH/Ygl,SS/Jr,SS/JrHsdMcwi;	LL/MavRrrc,LN/MavRrrc,MNS/Gib,SR/Jr;	ACI/N,ACI/EurMcwi,BBDP/Wor,BUF/N;
18	30734642	-	Diaph1	-	209	synonymous_variant	LOW	c.9C>T	p.Asp3Asp	1	TOLERATED	0.286(12/42)		LH/MavRrrc,SBH/Ygl,SS/Jr,SS/JrHsdMcwi;	LL/MavRrrc,LN/MavRrrc,MNS/Gib,SR/Jr;	ACI/N,ACI/EurMcwi,BBDP/Wor,BUF/N;
18	30768831	-	Hdac3	Hdac3	67	intron_variant	MODIFIER	c.979+80G>A				0.262(11/42)		LH/MavRrrc,SBH/Ygl,SS/Jr,SS/JrHsdMcwi;	LL/MavRrrc,LN/MavRrrc,MNS/Gib,SR/Jr;	ACI/EurMcwi,BBDP/Wor,BUF/N;
18	30785234	-	Fchsd1	-	125	3_prime_UTR_variant	MODIFIER	c.*1772G>A				0.262(11/42)		LH/MavRrrc,SBH/Ygl,SS/Jr,SS/JrHsdMcwi;	LL/MavRrrc,LN/MavRrrc,MNS/Gib,SR/Jr;	ACI/N,ACI/EurMcwi,BBDP/Wor;
18	30807757	-	Arap3	-	134	synonymous_variant	LOW	c.3147G>A	p.Thr1049Thr			-	novel
18	30823260	-	Arap3	-	81	synonymous_variant	LOW	c.621G>A	p.Gln207Gln			0.048(2/42)				ACI/N,ACI/EurMcwi;
18	31019012	rs106833153	Pcdh1	-	154	synonymous_variant	LOW	c.1497G>A	p.Val499Val	1	TOLERATED	0.238(10/42)		LH/MavRrrc,SBH/Ygl,SS/Jr,SS/JrHsdMcwi;	LL/MavRrrc,LN/MavRrrc,MNS/Gib,SR/Jr;	BBDP/Wor,BUF/N;
18	31019558	rs107280856	Pcdh1	-	329	synonymous_variant	LOW	c.951G>A	p.Lys317Lys	0.423	TOLERATED	0.238(10/42)		LH/MavRrrc,SBH/Ygl,SS/Jr,SS/JrHsdMcwi;	LL/MavRrrc,LN/MavRrrc,MNS/Gib,SR/Jr;	BBDP/Wor,BUF/N;
18	31089503	rs199025768	RGD735029	-	854	3_prime_UTR_variant	MODIFIER	c.*341C>T				0.167(7/42)		SHR/OlaIpcv,SHRSP/Gla,SHR/NCrlPrin,SHR/NHsd,SHR/OlaIpcvPrin;	WKY/Gla;	GK/Ox;
18	31094432	rs13456294	RGD735029	-	71	downstream_gene_variant	MODIFIER	c.*5850G>A				0.167(7/42)		SHR/OlaIpcv,SHRSP/Gla,SHR/NCrlPrin,SHR/NHsd,SHR/OlaIpcvPrin;	WKY/Gla;	GK/Ox;
18	31094918	rs13456297	RGD735029	-	69	downstream_gene_variant	MODIFIER	c.*6336C>T				0.143(6/42)		SHR/OlaIpcv,SHRSP/Gla,SHR/NCrlPrin,SHR/NHsd,SHR/OlaIpcvPrin;	WKY/Gla;
18	31095342	rs197702009	RGD735029	-	86	downstream_gene_variant	MODIFIER	c.*6760A>G				0.167(7/42)		SHR/OlaIpcv,SHRSP/Gla,SHR/NCrlPrin,SHR/NHsd,SHR/OlaIpcvPrin;	WKY/Gla;	GK/Ox;
18	31158530	-	Gnpda1	-	481	3_prime_UTR_variant	MODIFIER	c.*459C>T				0.286(12/42)		LH/MavRrrc,SBH/Ygl,SS/Jr,SS/JrHsdMcwi;	LL/MavRrrc,LN/MavRrrc,MNS/Gib,SR/Jr;	ACI/N,ACI/EurMcwi,BBDP/Wor,BUF/N;
18	32037365	rs199072902	Fgf1	-	390	downstream_gene_variant	MODIFIER	c.*3140C>T				0.214(9/42)		SHR/OlaIpcv,SHRSP/Gla,SHR/NCrlPrin,SHR/NHsd,SHR/OlaIpcvPrin;	WKY/Gla;	GK/Ox,LE/Stm (SOLiD),LE/Stm (Illumina);
18	32284817	-	Spry4	-	103	3_prime_UTR_variant	MODIFIER	c.*706C>T				-	novel
18	32286427	rs197774741	Spry4	-	124	3_prime_UTR_variant	MODIFIER	c.*2316C>A				0.167(7/42)		SHR/OlaIpcv,SHRSP/Gla,SHR/NCrlPrin,SHR/NHsd,SHR/OlaIpcvPrin;	WKY/Gla;	GK/Ox;
18	32287255	-	Spry4	-	115	3_prime_UTR_variant	MODIFIER	c.*3144G>A				-	novel
18	35336920	-	Dcp2	-	76	missense_variant	MODERATE	c.1109C>T	p.Ala370Val	0.718	TOLERATED	-	novel
18	35348840	-	Mcc	-	105	3_prime_UTR_variant	MODIFIER	c.*284A>G				-	novel
18	35383941	-	Mcc	-	124	synonymous_variant	LOW	c.1245T>C	p.Leu415Leu	0.898	TOLERATED	0.310(13/42)		FHH/EurMcwi;	FHL/EurMcwi,SBN/Ygl;	ACI/N,ACI/EurMcwi,BUF/N,DA/BklArbNsi,F334/N,F344/NHsd,F344/NCrl,SUO_F344,LE/Stm (SOLiD),LE/Stm (Illumina);
18	35393742	-	Mcc	-	65	synonymous_variant	LOW	c.975C>T	p.Tyr325Tyr	1	TOLERATED	0.286(12/42)		FHH/EurMcwi;	FHL/EurMcwi,SBN/Ygl;	ACI/N,ACI/EurMcwi,DA/BklArbNsi,F334/N,F344/NHsd,F344/NCrl,SUO_F344,LE/Stm (SOLiD),LE/Stm (Illumina);
18	37369431	-	Dpysl3	-	206	downstream_gene_variant	MODIFIER	c.*3088C>T				0.476(20/42)		FHH/EurMcwi,LH/MavRrrc,SBH/Ygl,SS/Jr,SS/JrHsdMcwi;	FHL/EurMcwi,MNS/Gib,SBN/Ygl,SR/Jr;	ACI/N,ACI/EurMcwi,BUF/N,DA/BklArbNsi,F334/N,F344/NHsd,F344/NCrl,SUO_F344,LE/Stm (SOLiD),LE/Stm (Illumina),MR/N;
18	37370892	-	Dpysl3	-	307	downstream_gene_variant	MODIFIER	c.*1625_*1626delCC				0.429(18/42)		FHH/EurMcwi,SHR/OlaIpcv,SHRSP/Gla,SHR/NCrlPrin,SHR/NHsd,SHR/OlaIpcvPrin;	FHL/EurMcwi,SBN/Ygl,WKY/Gla;	ACI/EurMcwi,BUF/N,DA/BklArbNsi,F334/N,F344/NHsd,F344/NCrl,SUO_F344,LE/Stm (SOLiD),LE/Stm (Illumina);
18	37370967	-	Dpysl3	-	445	downstream_gene_variant	MODIFIER	c.*1552G>A				0.310(13/42)		FHH/EurMcwi;	FHL/EurMcwi,SBN/Ygl;	ACI/N,ACI/EurMcwi,BUF/N,DA/BklArbNsi,F334/N,F344/NHsd,F344/NCrl,SUO_F344,LE/Stm (SOLiD),LE/Stm (Illumina);
18	37371696	-	Dpysl3	-	276	downstream_gene_variant	MODIFIER	c.*823G>A				0.310(13/42)		FHH/EurMcwi;	FHL/EurMcwi,SBN/Ygl;	ACI/N,ACI/EurMcwi,BUF/N,DA/BklArbNsi,F334/N,F344/NHsd,F344/NCrl,SUO_F344,LE/Stm (SOLiD),LE/Stm (Illumina);
18	37383588	-	Dpysl3	-	301	synonymous_variant	LOW	c.1062C>T	p.Thr354Thr	1	TOLERATED	0.333(14/42)		FHH/EurMcwi,MHS/Gib;	FHL/EurMcwi,SBN/Ygl;	ACI/N,ACI/EurMcwi,BUF/N,DA/BklArbNsi,F334/N,F344/NHsd,F344/NCrl,SUO_F344,LE/Stm (SOLiD),LE/Stm (Illumina);
18	37576544	-	Jakmip2	-	65	intron_variant	MODIFIER	c.2412+14607G>A				0.476(20/42)		FHH/EurMcwi,LH/MavRrrc,SBH/Ygl,SS/Jr,SS/JrHsdMcwi;	FHL/EurMcwi,MNS/Gib,SBN/Ygl,SR/Jr;	ACI/N,ACI/EurMcwi,BUF/N,DA/BklArbNsi,F334/N,F344/NHsd,F344/NCrl,SUO_F344,LE/Stm (SOLiD),LE/Stm (Illumina),MR/N;
18	37576696	-	Jakmip2	-	50	intron_variant	MODIFIER	c.2412+14455G>A				0.476(20/42)		FHH/EurMcwi,LH/MavRrrc,SBH/Ygl,SS/Jr,SS/JrHsdMcwi;	FHL/EurMcwi,MNS/Gib,SBN/Ygl,SR/Jr;	ACI/N,ACI/EurMcwi,BUF/N,DA/BklArbNsi,F334/N,F344/NHsd,F344/NCrl,SUO_F344,LE/Stm (SOLiD),LE/Stm (Illumina),MR/N;
18	37622431	-	Jakmip2	-	91	synonymous_variant	LOW	c.1299G>T	p.Pro433Pro	0.29	TOLERATED	0.524(22/42)		FHH/EurMcwi,LH/MavRrrc,MHS/Gib,SBH/Ygl,SS/Jr,SS/JrHsdMcwi;	FHL/EurMcwi,MNS/Gib,SBN/Ygl,SR/Jr;	ACI/N,ACI/EurMcwi,BBDP/Wor,BUF/N,DA/BklArbNsi,F334/N,F344/NHsd,F344/NCrl,SUO_F344,LE/Stm (SOLiD),LE/Stm (Illumina),MR/N;
18	37635672	-	Jakmip2	-	178	synonymous_variant	LOW	c.435C>T	p.Phe145Phe	1	TOLERATED	0.333(14/42)		FHH/EurMcwi;	FHL/EurMcwi,SBN/Ygl;	ACI/N,ACI/EurMcwi,BBDP/Wor,BUF/N,DA/BklArbNsi,F334/N,F344/NHsd,F344/NCrl,SUO_F344,LE/Stm (SOLiD),LE/Stm (Illumina);
18	37833715	-	Spink1	-	122	downstream_gene_variant	MODIFIER	c.*725A>T				0.262(11/42)		FHH/EurMcwi;	FHL/EurMcwi,SBN/Ygl;	ACI/EurMcwi,BBDP/Wor,DA/BklArbNsi,F344/NHsd,F344/NCrl,SUO_F344,LE/Stm (SOLiD),LE/Stm (Illumina);
18	39737505	-	Trim36	-	68	3_prime_UTR_variant	MODIFIER	c.*108G>T				0.310(13/42)		FHH/EurMcwi;	FHL/EurMcwi,SBN/Ygl;	ACI/N,ACI/EurMcwi,BUF/N,DA/BklArbNsi,F334/N,F344/NHsd,F344/NCrl,SUO_F344,LE/Stm (SOLiD),LE/Stm (Illumina);
18	39773596	-	Trim36	-	127	synonymous_variant	LOW	c.237C>T	p.Ser79Ser	1	TOLERATED	0.310(13/42)		FHH/EurMcwi;	FHL/EurMcwi,SBN/Ygl;	ACI/N,ACI/EurMcwi,BUF/N,DA/BklArbNsi,F334/N,F344/NHsd,F344/NCrl,SUO_F344,LE/Stm (SOLiD),LE/Stm (Illumina);
18	39825992	-	Pggt1b	-	81	downstream_gene_variant	MODIFIER	c.*3639C>T				0.310(13/42)		FHH/EurMcwi;	FHL/EurMcwi,SBN/Ygl;	ACI/N,ACI/EurMcwi,BUF/N,DA/BklArbNsi,F334/N,F344/NHsd,F344/NCrl,SUO_F344,LE/Stm (SOLiD),LE/Stm (Illumina);
18	40232935	-	Tmed7	-	137	downstream_gene_variant	MODIFIER	c.*3401A>G				0.333(14/42)		FHH/EurMcwi,MHS/Gib;	FHL/EurMcwi,SBN/Ygl;	ACI/N,ACI/EurMcwi,BUF/N,DA/BklArbNsi,F334/N,F344/NHsd,F344/NCrl,SUO_F344,LE/Stm (SOLiD),LE/Stm (Illumina);
18	40236005	-	Tmed7	-	117	3_prime_UTR_variant	MODIFIER	c.*330dupA				0.310(13/42)		FHH/EurMcwi,MHS/Gib;	FHL/EurMcwi,SBN/Ygl;	ACI/EurMcwi,BUF/N,DA/BklArbNsi,F334/N,F344/NHsd,F344/NCrl,SUO_F344,LE/Stm (SOLiD),LE/Stm (Illumina);
18	40240752	-	Tmed7	-	699	5_prime_UTR_premature_start_codon_gain_variant	LOW	c.-49C>T				0.286(12/42)		FHH/EurMcwi,MHS/Gib;	FHL/EurMcwi,SBN/Ygl;	ACI/N,ACI/EurMcwi,DA/BklArbNsi,F334/N,F344/NHsd,F344/NCrl,SUO_F344,LE/Stm (Illumina);
18	40252518	-	Eif1a	-	278	downstream_gene_variant	MODIFIER	c.*1142A>G				0.333(14/42)		FHH/EurMcwi,MHS/Gib;	FHL/EurMcwi,SBN/Ygl;	ACI/N,ACI/EurMcwi,BUF/N,DA/BklArbNsi,F334/N,F344/NHsd,F344/NCrl,SUO_F344,LE/Stm (SOLiD),LE/Stm (Illumina);
18	46688132	rs198775424	Srfbp1	-	353	synonymous_variant	LOW	c.528C>T	p.Val176Val	0.415	TOLERATED	0.571(24/42)		FHH/EurMcwi,MHS/Gib,SBH/Ygl,SHR/OlaIpcv,SHRSP/Gla,SHR/NCrlPrin,SHR/NHsd,SHR/OlaIpcvPrin;	FHL/EurMcwi,SBN/Ygl,WKY/Gla;	ACI/N,ACI/EurMcwi,BBDP/Wor,DA/BklArbNsi,F334/N,F344/NHsd,F344/NCrl,SUO_F344,LE/Stm (SOLiD),LE/Stm (Illumina),M520/N,WAG/Rij,WN/N;
18	46690699	rs198816420	Srfbp1	-	119	downstream_gene_variant	MODIFIER	c.*335G>A				0.571(24/42)		FHH/EurMcwi,MHS/Gib,SBH/Ygl,SHR/OlaIpcv,SHRSP/Gla,SHR/NCrlPrin,SHR/NHsd,SHR/OlaIpcvPrin;	FHL/EurMcwi,SBN/Ygl,WKY/Gla;	ACI/N,ACI/EurMcwi,BBDP/Wor,BUF/N,DA/BklArbNsi,F334/N,F344/NHsd,F344/NCrl,SUO_F344,LE/Stm (SOLiD),LE/Stm (Illumina),WAG/Rij,WN/N;
18	46690704	rs197807083	Srfbp1	-	154	downstream_gene_variant	MODIFIER	c.*340C>T				0.571(24/42)		FHH/EurMcwi,MHS/Gib,SBH/Ygl,SHR/OlaIpcv,SHRSP/Gla,SHR/NCrlPrin,SHR/NHsd,SHR/OlaIpcvPrin;	FHL/EurMcwi,SBN/Ygl,WKY/Gla;	ACI/N,ACI/EurMcwi,BBDP/Wor,BUF/N,DA/BklArbNsi,F334/N,F344/NHsd,F344/NCrl,SUO_F344,LE/Stm (SOLiD),LE/Stm (Illumina),WAG/Rij,WN/N;
18	46690757	rs198183220	Srfbp1	-	207	downstream_gene_variant	MODIFIER	c.*393G>A				0.595(25/42)		FHH/EurMcwi,MHS/Gib,SBH/Ygl,SHR/OlaIpcv,SHRSP/Gla,SHR/NCrlPrin,SHR/NHsd,SHR/OlaIpcvPrin;	FHL/EurMcwi,SBN/Ygl,WKY/Gla;	ACI/N,ACI/EurMcwi,BBDP/Wor,BUF/N,DA/BklArbNsi,F334/N,F344/NHsd,F344/NCrl,SUO_F344,LE/Stm (SOLiD),LE/Stm (Illumina),M520/N,WAG/Rij,WN/N;
18	47347534	-	Snx2	-	672	synonymous_variant	LOW	c.18A>G	p.Glu6Glu	1	TOLERATED	0.595(25/42)		FHH/EurMcwi,LH/MavRrrc,MHS/Gib,SBH/Ygl;	FHL/EurMcwi,SBN/Ygl,WKY/N,WKY/NCrl,WKY/NHsd;	ACI/N,ACI/EurMcwi,BBDP/Wor,DA/BklArbNsi,F334/N,F344/NHsd,F344/NCrl,SUO_F344,GK/Ox,LE/Stm (SOLiD),LEW/Crl,LEW/NCrlBR,LE/Stm (Illumina),M520/N,WAG/Rij,WN/N;
18	47585872	-	Ppic	-	1465	3_prime_UTR_variant	MODIFIER	c.*196dupT				0.143(6/42)		SS/Jr,SS/JrHsdMcwi;	LL/MavRrrc,LN/MavRrrc,MNS/Gib,SR/Jr;
18	47592260	rs199021840	Ppic	-	47	intron_variant	MODIFIER	c.231+42G>A				0.286(12/42)		SHR/OlaIpcv,SHRSP/Gla,SHR/NCrlPrin,SHR/NHsd,SHR/OlaIpcvPrin,SS/Jr,SS/JrHsdMcwi;	LL/MavRrrc,LN/MavRrrc,MNS/Gib,SR/Jr,WKY/Gla;
18	48065896	rs198302392	Csnk1g3	-	577	upstream_gene_variant	MODIFIER	c.-99T>C				0.690(29/42)		FHH/EurMcwi,LH/MavRrrc,MHS/Gib,SBH/Ygl,SHR/OlaIpcv,SHRSP/Gla,SHR/NCrlPrin,SHR/NHsd,SHR/OlaIpcvPrin;	FHL/EurMcwi,SBN/Ygl,WKY/N,WKY/Gla,WKY/NCrl,WKY/NHsd;	BBDP/Wor,F334/N,F344/NHsd,F344/NCrl,SUO_F344,GK/Ox,LE/Stm (SOLiD),LEW/Crl,LEW/NCrlBR,LE/Stm (Illumina),M520/N,MR/N,WAG/Rij,WN/N;
18	48098447	rs198313538	Csnk1g3	-	513	synonymous_variant	LOW	c.723T>C	p.Tyr241Tyr	1	TOLERATED	0.690(29/42)		FHH/EurMcwi,LH/MavRrrc,MHS/Gib,SBH/Ygl,SHR/OlaIpcv,SHRSP/Gla,SHR/NCrlPrin,SHR/NHsd,SHR/OlaIpcvPrin;	FHL/EurMcwi,SBN/Ygl,WKY/N,WKY/Gla,WKY/NCrl,WKY/NHsd;	BBDP/Wor,F334/N,F344/NHsd,F344/NCrl,SUO_F344,GK/Ox,LE/Stm (SOLiD),LEW/Crl,LEW/NCrlBR,LE/Stm (Illumina),M520/N,MR/N,WAG/Rij,WN/N;
18	48125720	rs65894365	Csnk1g3	-	333	3_prime_UTR_variant	MODIFIER	c.*1546T>C				0.690(29/42)		FHH/EurMcwi,LH/MavRrrc,MHS/Gib,SBH/Ygl,SHR/OlaIpcv,SHRSP/Gla,SHR/NCrlPrin,SHR/NHsd,SHR/OlaIpcvPrin;	FHL/EurMcwi,SBN/Ygl,WKY/N,WKY/Gla,WKY/NCrl,WKY/NHsd;	BBDP/Wor,F334/N,F344/NHsd,F344/NCrl,SUO_F344,GK/Ox,LE/Stm (SOLiD),LEW/Crl,LEW/NCrlBR,LE/Stm (Illumina),M520/N,MR/N,WAG/Rij,WN/N;
18	49043565	rs197427235	Zfp608	-	184	synonymous_variant	LOW	c.3111G>A	p.Ala1037Ala	1	TOLERATED	0.643(27/42)		FHH/EurMcwi,MHS/Gib,SBH/Ygl,SHR/OlaIpcv,SHRSP/Gla,SHR/NCrlPrin,SHR/NHsd,SHR/OlaIpcvPrin;	FHL/EurMcwi,SBN/Ygl,WKY/N,WKY/Gla,WKY/NCrl,WKY/NHsd;	F334/N,F344/NHsd,F344/NCrl,SUO_F344,GK/Ox,LE/Stm (SOLiD),LEW/Crl,LEW/NCrlBR,LE/Stm (Illumina),M520/N,MR/N,WAG/Rij,WN/N;
18	49043979	rs198958767	Zfp608	-	98	synonymous_variant	LOW	c.2697C>T	p.Ser899Ser	0.644	TOLERATED	0.619(26/42)		FHH/EurMcwi,MHS/Gib,SBH/Ygl,SHR/OlaIpcv,SHRSP/Gla,SHR/NCrlPrin,SHR/NHsd,SHR/OlaIpcvPrin;	FHL/EurMcwi,SBN/Ygl,WKY/Gla,WKY/NCrl,WKY/NHsd;	F334/N,F344/NHsd,F344/NCrl,SUO_F344,GK/Ox,LE/Stm (SOLiD),LEW/Crl,LEW/NCrlBR,LE/Stm (Illumina),M520/N,MR/N,WAG/Rij,WN/N;
18	50873806	rs13451991	Phax	-	484	3_prime_UTR_variant	MODIFIER	c.*183G>A				0.262(11/42)		SHR/OlaIpcv,SHRSP/Gla,SHR/NCrlPrin,SHR/NHsd,SHR/OlaIpcvPrin;	WKY/Gla;	BUF/N,F334/N,F344/NHsd,F344/NCrl,SUO_F344;
18	51005928	rs197610267	Lmnb1	-	216	synonymous_variant	LOW	c.1015C>T	p.Leu339Leu	1	TOLERATED	0.238(10/42)		SHR/OlaIpcv,SHRSP/Gla,SHR/NCrlPrin,SHR/NHsd,SHR/OlaIpcvPrin;	WKY/Gla;	BUF/N,F344/NHsd,F344/NCrl,SUO_F344;
18	51225511	rs198155011	LOC100174910	-	74	3_prime_UTR_variant	MODIFIER	c.*603C>T				0.429(18/42)		FHH/EurMcwi,SHR/OlaIpcv,SHRSP/Gla,SHR/NCrlPrin,SHR/NHsd,SHR/OlaIpcvPrin;	FHL/EurMcwi,WKY/Gla;	ACI/N,ACI/EurMcwi,BUF/N,F334/N,F344/NHsd,F344/NCrl,SUO_F344,GK/Ox,LE/Stm (SOLiD),LE/Stm (Illumina);
18	51225917	rs197448982	LOC100174910	-	405	3_prime_UTR_variant	MODIFIER	c.*197T>C				0.429(18/42)		FHH/EurMcwi,SHR/OlaIpcv,SHRSP/Gla,SHR/NCrlPrin,SHR/NHsd,SHR/OlaIpcvPrin;	FHL/EurMcwi,WKY/Gla;	ACI/N,ACI/EurMcwi,BUF/N,F334/N,F344/NHsd,F344/NCrl,SUO_F344,GK/Ox,LE/Stm (SOLiD),LE/Stm (Illumina);
18	51226089	rs198144081	LOC100174910	-	322	3_prime_UTR_variant	MODIFIER	c.*25C>T				0.429(18/42)		FHH/EurMcwi,SHR/OlaIpcv,SHRSP/Gla,SHR/NCrlPrin,SHR/NHsd,SHR/OlaIpcvPrin;	FHL/EurMcwi,WKY/Gla;	ACI/N,ACI/EurMcwi,BUF/N,F334/N,F344/NHsd,F344/NCrl,SUO_F344,GK/Ox,LE/Stm (SOLiD),LE/Stm (Illumina);
18	51226261	rs198695649	LOC100174910	-	274	synonymous_variant	LOW	c.201C>A	p.Pro67Pro	1	TOLERATED	0.429(18/42)		FHH/EurMcwi,SHR/OlaIpcv,SHRSP/Gla,SHR/NCrlPrin,SHR/NHsd,SHR/OlaIpcvPrin;	FHL/EurMcwi,WKY/Gla;	ACI/N,ACI/EurMcwi,BUF/N,F334/N,F344/NHsd,F344/NCrl,SUO_F344,GK/Ox,LE/Stm (SOLiD),LE/Stm (Illumina);
18	51226558	rs105553085	LOC100174910	-	75	intron_variant	MODIFIER	c.169-265A>G				0.429(18/42)		FHH/EurMcwi,SHR/OlaIpcv,SHRSP/Gla,SHR/NCrlPrin,SHR/NHsd,SHR/OlaIpcvPrin;	FHL/EurMcwi,WKY/Gla;	ACI/N,ACI/EurMcwi,BUF/N,F334/N,F344/NHsd,F344/NCrl,SUO_F344,GK/Ox,LE/Stm (SOLiD),LE/Stm (Illumina);
18	51226561	rs198280373	LOC100174910	-	75	intron_variant	MODIFIER	c.169-268A>G				0.262(11/42)		SHR/OlaIpcv,SHRSP/Gla,SHR/NCrlPrin,SHR/NHsd,SHR/OlaIpcvPrin;	WKY/Gla;	BUF/N,F334/N,F344/NHsd,F344/NCrl,SUO_F344;
18	51226616	rs105697880	LOC100174910	-	108	intron_variant	MODIFIER	c.168+255A>G				0.429(18/42)		FHH/EurMcwi,SHR/OlaIpcv,SHRSP/Gla,SHR/NCrlPrin,SHR/NHsd,SHR/OlaIpcvPrin;	FHL/EurMcwi,WKY/Gla;	ACI/N,ACI/EurMcwi,BUF/N,F334/N,F344/NHsd,F344/NCrl,SUO_F344,GK/Ox,LE/Stm (SOLiD),LE/Stm (Illumina);
18	51226618	rs105445381	LOC100174910	-	106	intron_variant	MODIFIER	c.168+253C>T				0.429(18/42)		FHH/EurMcwi,SHR/OlaIpcv,SHRSP/Gla,SHR/NCrlPrin,SHR/NHsd,SHR/OlaIpcvPrin;	FHL/EurMcwi,WKY/Gla;	ACI/N,ACI/EurMcwi,BUF/N,F334/N,F344/NHsd,F344/NCrl,SUO_F344,GK/Ox,LE/Stm (SOLiD),LE/Stm (Illumina);
18	51226732	rs197292208	LOC100174910	-	57	intron_variant	MODIFIER	c.168+139T>C				0.429(18/42)		FHH/EurMcwi,SHR/OlaIpcv,SHRSP/Gla,SHR/NCrlPrin,SHR/NHsd,SHR/OlaIpcvPrin;	FHL/EurMcwi,WKY/Gla;	ACI/N,ACI/EurMcwi,BUF/N,F334/N,F344/NHsd,F344/NCrl,SUO_F344,GK/Ox,LE/Stm (SOLiD),LE/Stm (Illumina);
18	51227339	rs198296434	LOC100174910	-	40	intron_variant	MODIFIER	c.112-412A>G				0.429(18/42)		FHH/EurMcwi,SHR/OlaIpcv,SHRSP/Gla,SHR/NCrlPrin,SHR/NHsd,SHR/OlaIpcvPrin;	FHL/EurMcwi,WKY/Gla;	ACI/N,ACI/EurMcwi,BUF/N,F334/N,F344/NHsd,F344/NCrl,SUO_F344,GK/Ox,LE/Stm (SOLiD),LE/Stm (Illumina);
18	51229222	rs199253318	LOC100174910	-	67	intron_variant	MODIFIER	c.111+810G>A				0.286(12/42)		SHR/OlaIpcv,SHRSP/Gla,SHR/NCrlPrin,SHR/NHsd,SHR/OlaIpcvPrin;	WKY/Gla;	BUF/N,F334/N,F344/NHsd,F344/NCrl,SUO_F344,GK/Ox;
18	51229551	rs197029859	LOC100174910	-	62	intron_variant	MODIFIER	c.111+481T>C				0.286(12/42)		SHR/OlaIpcv,SHRSP/Gla,SHR/NCrlPrin,SHR/NHsd,SHR/OlaIpcvPrin;	WKY/Gla;	BUF/N,F334/N,F344/NHsd,F344/NCrl,SUO_F344,GK/Ox;
18	51229653	rs198065762	LOC100174910	-	117	intron_variant	MODIFIER	c.111+379A>G				0.286(12/42)		SHR/OlaIpcv,SHRSP/Gla,SHR/NCrlPrin,SHR/NHsd,SHR/OlaIpcvPrin;	WKY/Gla;	BUF/N,F334/N,F344/NHsd,F344/NCrl,SUO_F344,GK/Ox;
18	51513447	rs197827311	Megf10	-	138	synonymous_variant	LOW	c.1200C>T	p.Cys400Cys	1	TOLERATED	0.429(18/42)		FHH/EurMcwi,SHR/OlaIpcv,SHRSP/Gla,SHR/NCrlPrin,SHR/NHsd,SHR/OlaIpcvPrin;	FHL/EurMcwi,WKY/Gla;	ACI/N,ACI/EurMcwi,BUF/N,F334/N,F344/NHsd,F344/NCrl,SUO_F344,GK/Ox,LE/Stm (SOLiD),LE/Stm (Illumina);
18	51514876	rs106749545	Megf10	-	125	synonymous_variant	LOW	c.1377A>G	p.Lys459Lys	1	TOLERATED	0.429(18/42)		FHH/EurMcwi,SHR/OlaIpcv,SHRSP/Gla,SHR/NCrlPrin,SHR/NHsd,SHR/OlaIpcvPrin;	FHL/EurMcwi,WKY/Gla;	ACI/N,ACI/EurMcwi,BUF/N,F334/N,F344/NHsd,F344/NCrl,SUO_F344,GK/Ox,LE/Stm (SOLiD),LE/Stm (Illumina);
18	51518234	rs199396207	Megf10	-	88	synonymous_variant	LOW	c.1644C>T	p.Asp548Asp	1	TOLERATED	0.262(11/42)		SHR/OlaIpcv,SHRSP/Gla,SHR/NCrlPrin,SHR/NHsd,SHR/OlaIpcvPrin;	WKY/Gla;	BUF/N,F334/N,F344/NHsd,F344/NCrl,SUO_F344;
18	51548766	rs197723704	Megf10	-	110	synonymous_variant	LOW	c.3006C>T	p.Tyr1002Tyr	1	TOLERATED	0.262(11/42)		SHR/OlaIpcv,SHRSP/Gla,SHR/NCrlPrin,SHR/NHsd,SHR/OlaIpcvPrin;	WKY/Gla;	BUF/N,F334/N,F344/NHsd,F344/NCrl,SUO_F344;
18	51549534	rs197303041	Megf10	-	163	synonymous_variant	LOW	c.3078G>A	p.Ser1026Ser	1	TOLERATED	0.262(11/42)		SHR/OlaIpcv,SHRSP/Gla,SHR/NCrlPrin,SHR/NHsd,SHR/OlaIpcvPrin;	WKY/Gla;	BUF/N,F334/N,F344/NHsd,F344/NCrl,SUO_F344;
18	51550880	rs199133377	Megf10	-	131	missense_variant	MODERATE	c.3404C>G	p.Thr1135Ser	0.823	TOLERATED	0.333(14/42)		FHH/EurMcwi,SHR/OlaIpcv,SHRSP/Gla,SHR/NCrlPrin,SHR/NHsd,SHR/OlaIpcvPrin;	FHL/EurMcwi,WKY/Gla;	ACI/EurMcwi,BUF/N,F344/NHsd,F344/NCrl,SUO_F344,LE/Stm (Illumina);
18	51551122	rs198930596	Megf10	-	110	3_prime_UTR_variant	MODIFIER	c.*208G>A				0.262(11/42)		SHR/OlaIpcv,SHRSP/Gla,SHR/NCrlPrin,SHR/NHsd,SHR/OlaIpcvPrin;	WKY/Gla;	BUF/N,F334/N,F344/NHsd,F344/NCrl,SUO_F344;
18	51553815	rs197499403	Megf10	-	114	downstream_gene_variant	MODIFIER	c.*2901C>T				0.238(10/42)		SHR/OlaIpcv,SHRSP/Gla,SHR/NCrlPrin,SHR/NHsd,SHR/OlaIpcvPrin;	WKY/Gla;	BUF/N,F344/NHsd,F344/NCrl,SUO_F344;
18	51645722	rs197266803	LOC100910150	-	410	upstream_gene_variant	MODIFIER	c.-1237G>A				0.262(11/42)		SHR/OlaIpcv,SHRSP/Gla,SHR/NCrlPrin,SHR/NHsd,SHR/OlaIpcvPrin;	WKY/Gla;	BUF/N,F334/N,F344/NHsd,F344/NCrl,SUO_F344;
18	51647745	rs198822796	Prrc1	-	228	downstream_gene_variant	MODIFIER	c.*2482G>A				0.262(11/42)		SHR/OlaIpcv,SHRSP/Gla,SHR/NCrlPrin,SHR/NHsd,SHR/OlaIpcvPrin;	WKY/Gla;	BUF/N,F334/N,F344/NHsd,F344/NCrl,SUO_F344;
18	51647846	rs197822272	Prrc1	-	231	downstream_gene_variant	MODIFIER	c.*2583C>T				0.262(11/42)		SHR/OlaIpcv,SHRSP/Gla,SHR/NCrlPrin,SHR/NHsd,SHR/OlaIpcvPrin;	WKY/Gla;	BUF/N,F334/N,F344/NHsd,F344/NCrl,SUO_F344;
18	52840836	rs106101334	LOC100910486	-	121	synonymous_variant	LOW	c.495C>T	p.Ser165Ser	0.519	TOLERATED	0.524(22/42)		FHH/EurMcwi,LH/MavRrrc,SHR/OlaIpcv,SHRSP/Gla,SHR/NCrlPrin,SHR/NHsd,SHR/OlaIpcvPrin,SS/Jr,SS/JrHsdMcwi;	FHL/EurMcwi,LL/MavRrrc,LN/MavRrrc,SR/Jr,WKY/Gla;	ACI/N,ACI/EurMcwi,BUF/N,F334/N,F344/NHsd,F344/NCrl,SUO_F344,GK/Ox;
18	52891561	-	LOC100910486	-	64	3_prime_UTR_variant	MODIFIER	c.*303T>C				-	novel
18	53008528	rs196976758	Isoc1	-	594	downstream_gene_variant	MODIFIER	c.*2243G>A				0.262(11/42)		SHR/OlaIpcv,SHRSP/Gla,SHR/NCrlPrin,SHR/NHsd,SHR/OlaIpcvPrin;	WKY/Gla;	ACI/EurMcwi,F344/NHsd,F344/NCrl,SUO_F344,GK/Ox;
18	53008667	rs8161630	Isoc1	-	1211	downstream_gene_variant	MODIFIER	c.*2104T>G				0.524(22/42)		FHH/EurMcwi,LH/MavRrrc,SHR/OlaIpcv,SHRSP/Gla,SHR/NCrlPrin,SHR/NHsd,SHR/OlaIpcvPrin,SS/Jr,SS/JrHsdMcwi;	FHL/EurMcwi,LL/MavRrrc,LN/MavRrrc,SR/Jr,WKY/Gla;	ACI/N,ACI/EurMcwi,BUF/N,F334/N,F344/NHsd,F344/NCrl,SUO_F344,GK/Ox;
18	53009491	-	Isoc1	-	494	3_prime_UTR_variant	MODIFIER	c.*1279delC				0.333(14/42)		SHR/OlaIpcv,SHRSP/Gla,SHR/NCrlPrin,SHR/NHsd,SHR/OlaIpcvPrin;	WKY/Gla;	ACI/N,ACI/EurMcwi,BUF/N,F334/N,F344/NHsd,F344/NCrl,SUO_F344,GK/Ox;
18	53009753	rs197238341	Isoc1	-	324	3_prime_UTR_variant	MODIFIER	c.*1018T>C				0.333(14/42)		SHR/OlaIpcv,SHRSP/Gla,SHR/NCrlPrin,SHR/NHsd,SHR/OlaIpcvPrin;	WKY/Gla;	ACI/N,ACI/EurMcwi,BUF/N,F334/N,F344/NHsd,F344/NCrl,SUO_F344,GK/Ox;
18	53010088	rs63839580	Isoc1	-	930	3_prime_UTR_variant	MODIFIER	c.*683C>G				0.333(14/42)		SHR/OlaIpcv,SHRSP/Gla,SHR/NCrlPrin,SHR/NHsd,SHR/OlaIpcvPrin;	WKY/Gla;	ACI/N,ACI/EurMcwi,BUF/N,F334/N,F344/NHsd,F344/NCrl,SUO_F344,GK/Ox;
18	53010191	rs8161875	Isoc1	-	1039	3_prime_UTR_variant	MODIFIER	c.*580T>G				0.524(22/42)		FHH/EurMcwi,LH/MavRrrc,SHR/OlaIpcv,SHRSP/Gla,SHR/NCrlPrin,SHR/NHsd,SHR/OlaIpcvPrin,SS/Jr,SS/JrHsdMcwi;	FHL/EurMcwi,LL/MavRrrc,LN/MavRrrc,SR/Jr,WKY/Gla;	ACI/N,ACI/EurMcwi,BUF/N,F334/N,F344/NHsd,F344/NCrl,SUO_F344,GK/Ox;
18	53010530	rs198908572	Isoc1	-	861	3_prime_UTR_variant	MODIFIER	c.*241A>G				0.333(14/42)		SHR/OlaIpcv,SHRSP/Gla,SHR/NCrlPrin,SHR/NHsd,SHR/OlaIpcvPrin;	WKY/Gla;	ACI/N,ACI/EurMcwi,BUF/N,F334/N,F344/NHsd,F344/NCrl,SUO_F344,GK/Ox;
18	53356202	-	RGD1312005	-	642	synonymous_variant	LOW	c.270G>T	p.Val90Val	0.869	TOLERATED	0.143(6/42)				BUF/N,F334/N,F344/NHsd,F344/NCrl,SUO_F344,M520/N;
18	53356293	rs8169475	RGD1312005	-	634	missense_variant	MODERATE	c.361A>G	p.Asn121Asp	1	TOLERATED	0.476(20/42)		LH/MavRrrc,SHR/OlaIpcv,SHRSP/Gla,SHR/NCrlPrin,SHR/NHsd,SHR/OlaIpcvPrin,SS/Jr,SS/JrHsdMcwi;	LN/MavRrrc,SR/Jr,WKY/Gla;	ACI/N,ACI/EurMcwi,BUF/N,F334/N,F344/NHsd,F344/NCrl,SUO_F344,GK/Ox,M520/N;
18	53359823	-	RGD1312005	-	708	3_prime_UTR_variant	MODIFIER	c.*75A>G				0.143(6/42)				BUF/N,F334/N,F344/NHsd,F344/NCrl,SUO_F344,M520/N;
18	53360106	-	RGD1312005	-	752	3_prime_UTR_variant	MODIFIER	c.*358C>T				0.095(4/42)				F334/N,F344/NHsd,F344/NCrl,SUO_F344;
18	54978522	rs8148848	Smim3	-	235	3_prime_UTR_variant	MODIFIER	c.*892A>G				0.452(19/42)		FHH/EurMcwi,SHR/OlaIpcv,SHRSP/Gla,SHR/NCrlPrin,SHR/NHsd,SHR/OlaIpcvPrin;	FHL/EurMcwi,WKY/N,WKY/Gla,WKY/NHsd;	BUF/N,F334/N,F344/NHsd,F344/NCrl,SUO_F344,GK/Ox,LE/Stm (SOLiD),LE/Stm (Illumina),M520/N;
18	54978695	rs13450136	Smim3	-	223	3_prime_UTR_variant	MODIFIER	c.*719G>T				0.452(19/42)		FHH/EurMcwi,SHR/OlaIpcv,SHRSP/Gla,SHR/NCrlPrin,SHR/NHsd,SHR/OlaIpcvPrin;	FHL/EurMcwi,WKY/N,WKY/Gla,WKY/NHsd;	BUF/N,F334/N,F344/NHsd,F344/NCrl,SUO_F344,GK/Ox,LE/Stm (SOLiD),LE/Stm (Illumina),M520/N;
18	54978731	rs13450137	Smim3	-	180	3_prime_UTR_variant	MODIFIER	c.*683T>A				0.405(17/42)		FHH/EurMcwi,SHR/OlaIpcv,SHRSP/Gla,SHR/NCrlPrin,SHR/NHsd,SHR/OlaIpcvPrin;	FHL/EurMcwi,WKY/N,WKY/Gla,WKY/NHsd;	F334/N,F344/NHsd,F344/NCrl,SUO_F344,GK/Ox,LE/Stm (SOLiD),LE/Stm (Illumina);
18	54978732	rs13450138	Smim3	-	192	3_prime_UTR_variant	MODIFIER	c.*682C>A				0.405(17/42)		FHH/EurMcwi,SHR/OlaIpcv,SHRSP/Gla,SHR/NCrlPrin,SHR/NHsd,SHR/OlaIpcvPrin;	FHL/EurMcwi,WKY/N,WKY/Gla,WKY/NHsd;	F334/N,F344/NHsd,F344/NCrl,SUO_F344,GK/Ox,LE/Stm (SOLiD),LE/Stm (Illumina);
18	54979030	rs199041556	Smim3	-	307	3_prime_UTR_variant	MODIFIER	c.*384T>G				0.381(16/42)		FHH/EurMcwi,SHR/OlaIpcv,SHRSP/Gla,SHR/NCrlPrin,SHR/NHsd,SHR/OlaIpcvPrin;	FHL/EurMcwi,WKY/N,WKY/Gla,WKY/NHsd;	BUF/N,F334/N,F344/NHsd,F344/NCrl,SUO_F344,GK/Ox;
18	55049520	rs199253028	Dctn4	-	755	synonymous_variant	LOW	c.879A>G	p.Lys293Lys	1	TOLERATED	0.500(21/42)		FHH/EurMcwi,SBH/Ygl,SHR/OlaIpcv,SHRSP/Gla,SHR/NCrlPrin,SHR/NHsd,SHR/OlaIpcvPrin;	FHL/EurMcwi,WKY/N,WKY/Gla,WKY/NHsd;	ACI/N,ACI/EurMcwi,BUF/N,F334/N,F344/NHsd,F344/NCrl,SUO_F344,GK/Ox,LE/Stm (Illumina),M520/N;
18	55055223	rs197300350	Dctn4	-	526	synonymous_variant	LOW	c.1356T>C	p.Ile452Ile	0.598	TOLERATED	-	novel
18	55055409	-	Dctn4	-	646	3_prime_UTR_variant	MODIFIER	c.*138G>A				-	novel
18	55056028	-	Dctn4	-	523	3_prime_UTR_variant	MODIFIER	c.*781_*784dupGTTT				0.476(20/42)		FHH/EurMcwi,SBH/Ygl,SHR/OlaIpcv,SHRSP/Gla,SHR/NHsd,SHR/OlaIpcvPrin;	FHL/EurMcwi,WKY/N,WKY/Gla,WKY/NHsd;	ACI/N,ACI/EurMcwi,BUF/N,F344/NHsd,F344/NCrl,SUO_F344,GK/Ox,LE/Stm (SOLiD),LE/Stm (Illumina),M520/N;
18	55056402	rs198244327	Dctn4	-	564	downstream_gene_variant	MODIFIER	c.*1131G>A				0.524(22/42)		FHH/EurMcwi,SBH/Ygl,SHR/OlaIpcv,SHRSP/Gla,SHR/NCrlPrin,SHR/NHsd,SHR/OlaIpcvPrin;	FHL/EurMcwi,WKY/N,WKY/Gla,WKY/NHsd;	ACI/N,ACI/EurMcwi,BUF/N,F334/N,F344/NHsd,F344/NCrl,SUO_F344,GK/Ox,LE/Stm (SOLiD),LE/Stm (Illumina),M520/N;
18	55057199	-	Rbm22	-	325	upstream_gene_variant	MODIFIER	c.-4492G>T				0.310(13/42)		FHH/EurMcwi,SHR/OlaIpcv,SHRSP/Gla,SHR/NCrlPrin,SHR/NHsd,SHR/OlaIpcvPrin;	FHL/EurMcwi,WKY/Gla,WKY/NHsd;	F344/NHsd,F344/NCrl,SUO_F344,GK/Ox;
18	55069635	rs199134756	Rbm22	-	357	synonymous_variant	LOW	c.792G>A	p.Val264Val	1	TOLERATED	0.452(19/42)		FHH/EurMcwi,SHR/OlaIpcv,SHRSP/Gla,SHR/NCrlPrin,SHR/NHsd,SHR/OlaIpcvPrin;	FHL/EurMcwi,WKY/N,WKY/Gla,WKY/NHsd;	BUF/N,F334/N,F344/NHsd,F344/NCrl,SUO_F344,GK/Ox,LE/Stm (SOLiD),LE/Stm (Illumina),M520/N;
18	55069677	rs197485600	Rbm22	-	225	synonymous_variant	LOW	c.834A>G	p.Gln278Gln	0.583	TOLERATED	0.429(18/42)		FHH/EurMcwi,SHR/OlaIpcv,SHRSP/Gla,SHR/NCrlPrin,SHR/NHsd,SHR/OlaIpcvPrin;	FHL/EurMcwi,WKY/N,WKY/Gla,WKY/NHsd;	BUF/N,F334/N,F344/NHsd,F344/NCrl,SUO_F344,GK/Ox,LE/Stm (SOLiD),LE/Stm (Illumina);
18	55071139	rs197312390	Rbm22	-	219	synonymous_variant	LOW	c.1032A>G	p.Glu344Glu	1	TOLERATED	0.524(22/42)		FHH/EurMcwi,SBH/Ygl,SHR/OlaIpcv,SHRSP/Gla,SHR/NCrlPrin,SHR/NHsd,SHR/OlaIpcvPrin;	FHL/EurMcwi,WKY/N,WKY/Gla,WKY/NHsd;	ACI/N,ACI/EurMcwi,BUF/N,F334/N,F344/NHsd,F344/NCrl,SUO_F344,GK/Ox,LE/Stm (SOLiD),LE/Stm (Illumina),M520/N;
18	55071193	rs198209318	Rbm22	-	396	synonymous_variant	LOW	c.1086C>T	p.Asn362Asn	0.568	TOLERATED	0.429(18/42)		FHH/EurMcwi,SHR/OlaIpcv,SHRSP/Gla,SHR/NCrlPrin,SHR/NHsd,SHR/OlaIpcvPrin;	FHL/EurMcwi,WKY/N,WKY/Gla,WKY/NHsd;	F334/N,F344/NHsd,F344/NCrl,SUO_F344,GK/Ox,LE/Stm (SOLiD),LE/Stm (Illumina),M520/N;
18	55072633	rs8144686	Rbm22	-	345	downstream_gene_variant	MODIFIER	c.*567G>A				0.500(21/42)		FHH/EurMcwi,SHR/OlaIpcv,SHRSP/Gla,SHR/NCrlPrin,SHR/NHsd,SHR/OlaIpcvPrin;	FHL/EurMcwi,WKY/N,WKY/Gla,WKY/NHsd;	ACI/N,ACI/EurMcwi,BUF/N,F334/N,F344/NHsd,F344/NCrl,SUO_F344,GK/Ox,LE/Stm (SOLiD),LE/Stm (Illumina),M520/N;
18	55096608	rs199015439	Synpo	-	156	intron_variant	MODIFIER	c.2128-965G>A				0.405(17/42)		FHH/EurMcwi,SBH/Ygl,SHR/OlaIpcv,SHRSP/Gla,SHR/NCrlPrin,SHR/NHsd,SHR/OlaIpcvPrin;	FHL/EurMcwi,WKY/N,WKY/Gla,WKY/NHsd;	BUF/N,F334/N,F344/NHsd,F344/NCrl,SUO_F344,GK/Ox;
18	55096655	rs197188473	Synpo	-	221	intron_variant	MODIFIER	c.2128-1012A>G				0.405(17/42)		FHH/EurMcwi,SBH/Ygl,SHR/OlaIpcv,SHRSP/Gla,SHR/NCrlPrin,SHR/NHsd,SHR/OlaIpcvPrin;	FHL/EurMcwi,WKY/N,WKY/Gla,WKY/NHsd;	BUF/N,F334/N,F344/NHsd,F344/NCrl,SUO_F344,GK/Ox;
18	55097506	rs198017144	Synpo	-	213	intron_variant	MODIFIER	c.2127+1488T>C				0.429(18/42)		FHH/EurMcwi,SBH/Ygl,SHR/OlaIpcv,SHRSP/Gla,SHR/NCrlPrin,SHR/NHsd,SHR/OlaIpcvPrin;	FHL/EurMcwi,WKY/N,WKY/Gla,WKY/NHsd;	BUF/N,F334/N,F344/NHsd,F344/NCrl,SUO_F344,GK/Ox,M520/N;
18	55097985	rs197081842	Synpo	-	199	intron_variant	MODIFIER	c.2127+1009T>C				0.429(18/42)		FHH/EurMcwi,SBH/Ygl,SHR/OlaIpcv,SHRSP/Gla,SHR/NCrlPrin,SHR/NHsd,SHR/OlaIpcvPrin;	FHL/EurMcwi,WKY/N,WKY/Gla,WKY/NHsd;	BUF/N,F334/N,F344/NHsd,F344/NCrl,SUO_F344,GK/Ox,M520/N;
18	55104621	rs63909326	Synpo	-	331	missense_variant	MODERATE	c.1727T>C	p.Ile576Thr	0.378	TOLERATED	0.429(18/42)		FHH/EurMcwi,SBH/Ygl,SHR/OlaIpcv,SHRSP/Gla,SHR/NCrlPrin,SHR/NHsd,SHR/OlaIpcvPrin;	FHL/EurMcwi,WKY/N,WKY/Gla,WKY/NHsd;	BUF/N,F334/N,F344/NHsd,F344/NCrl,SUO_F344,GK/Ox,M520/N;
18	55104676	rs198024246	Synpo	-	253	missense_variant	MODERATE	c.1672C>T	p.His558Tyr	1	TOLERATED	0.500(21/42)		FHH/EurMcwi,SBH/Ygl,SHR/OlaIpcv,SHRSP/Gla,SHR/NCrlPrin,SHR/NHsd,SHR/OlaIpcvPrin;	FHL/EurMcwi,WKY/N,WKY/Gla,WKY/NHsd;	ACI/N,ACI/EurMcwi,BUF/N,F334/N,F344/NHsd,F344/NCrl,SUO_F344,GK/Ox,LE/Stm (SOLiD),LE/Stm (Illumina);
18	55105459	rs8155094	Synpo	-	346	synonymous_variant	LOW	c.889C>A	p.Arg297Arg	0.661	TOLERATED	0.381(16/42)		FHH/EurMcwi,SHR/OlaIpcv,SHRSP/Gla,SHR/NCrlPrin,SHR/NHsd,SHR/OlaIpcvPrin;	FHL/EurMcwi,WKY/N,WKY/Gla,WKY/NHsd;	BUF/N,F334/N,F344/NHsd,F344/NCrl,SUO_F344,GK/Ox;
18	55187245	-	Ndst1	-	279	downstream_gene_variant	MODIFIER	c.*3204delT				0.452(19/42)		FHH/EurMcwi,SBH/Ygl,SHR/OlaIpcv,SHRSP/Gla,SHR/NCrlPrin,SHR/NHsd,SHR/OlaIpcvPrin;	FHL/EurMcwi,WKY/N,WKY/Gla,WKY/NHsd;	BN/SsN,BUF/N,F344/NHsd,F344/NCrl,SUO_F344,GK/Ox,M520/N,MR/N;
18	55187367	rs197087087	Ndst1	-	642	downstream_gene_variant	MODIFIER	c.*3083A>C				0.429(18/42)		FHH/EurMcwi,SBH/Ygl,SHR/OlaIpcv,SHRSP/Gla,SHR/NCrlPrin,SHR/NHsd,SHR/OlaIpcvPrin;	FHL/EurMcwi,WKY/N,WKY/Gla,WKY/NHsd;	BUF/N,F334/N,F344/NHsd,F344/NCrl,SUO_F344,GK/Ox,M520/N;
18	55187485	rs197979593	Ndst1	-	607	downstream_gene_variant	MODIFIER	c.*2965G>A				0.429(18/42)		FHH/EurMcwi,SBH/Ygl,SHR/OlaIpcv,SHRSP/Gla,SHR/NCrlPrin,SHR/NHsd,SHR/OlaIpcvPrin;	FHL/EurMcwi,WKY/N,WKY/Gla,WKY/NHsd;	BUF/N,F334/N,F344/NHsd,F344/NCrl,SUO_F344,GK/Ox,M520/N;
18	55324879	rs198780519	Tcof1	-	351	missense_variant	MODERATE	c.2828A>G	p.Asn943Ser	1	TOLERATED	0.476(20/42)		FHH/EurMcwi,SBH/Ygl,SHR/OlaIpcv,SHRSP/Gla,SHR/NCrlPrin,SHR/NHsd,SHR/OlaIpcvPrin;	FHL/EurMcwi,WKY/N,WKY/Gla,WKY/NHsd;	ACI/N,ACI/EurMcwi,BUF/N,F334/N,F344/NHsd,F344/NCrl,SUO_F344,GK/Ox,M520/N;
18	55331341	rs8150817	Tcof1	-	152	synonymous_variant	LOW	c.2199G>A	p.Thr733Thr	0.642	TOLERATED	0.429(18/42)		FHH/EurMcwi,SBH/Ygl,SHR/OlaIpcv,SHRSP/Gla,SHR/NCrlPrin,SHR/NHsd,SHR/OlaIpcvPrin;	FHL/EurMcwi,WKY/N,WKY/Gla,WKY/NHsd;	ACI/N,ACI/EurMcwi,F334/N,F344/NHsd,F344/NCrl,SUO_F344,GK/Ox;
18	55331628	rs197037432	Tcof1	-	236	synonymous_variant	LOW	c.2085A>G	p.Ala695Ala	1	TOLERATED	0.476(20/42)		FHH/EurMcwi,SBH/Ygl,SHR/OlaIpcv,SHRSP/Gla,SHR/NCrlPrin,SHR/NHsd,SHR/OlaIpcvPrin;	FHL/EurMcwi,WKY/N,WKY/Gla,WKY/NHsd;	ACI/N,ACI/EurMcwi,BUF/N,F334/N,F344/NHsd,F344/NCrl,SUO_F344,GK/Ox,M520/N;
18	55334042	rs197009609	Tcof1	-	274	missense_variant	MODERATE	c.1556C>A	p.Ala519Glu	0.014	DELETERIOUS	0.476(20/42)		FHH/EurMcwi,SBH/Ygl,SHR/OlaIpcv,SHRSP/Gla,SHR/NCrlPrin,SHR/NHsd,SHR/OlaIpcvPrin;	FHL/EurMcwi,WKY/N,WKY/Gla,WKY/NHsd;	ACI/N,ACI/EurMcwi,BUF/N,F334/N,F344/NHsd,F344/NCrl,SUO_F344,GK/Ox,M520/N;
18	55334243	rs198156701	Tcof1	-	240	synonymous_variant	LOW	c.1452C>T	p.Asn484Asn	0.577	TOLERATED	0.476(20/42)		FHH/EurMcwi,SBH/Ygl,SHR/OlaIpcv,SHRSP/Gla,SHR/NCrlPrin,SHR/NHsd,SHR/OlaIpcvPrin;	FHL/EurMcwi,WKY/N,WKY/Gla,WKY/NHsd;	ACI/N,ACI/EurMcwi,BUF/N,F334/N,F344/NHsd,F344/NCrl,SUO_F344,GK/Ox,M520/N;
18	55347410	rs199120971	Tcof1	-	231	missense_variant	MODERATE	c.126T>G	p.His42Gln	1	TOLERATED	0.500(21/42)		FHH/EurMcwi,SBH/Ygl,SHR/OlaIpcv,SHRSP/Gla,SHR/NCrlPrin,SHR/NHsd,SHR/OlaIpcvPrin;	FHL/EurMcwi,WKY/N,WKY/Gla,WKY/NHsd;	ACI/N,ACI/EurMcwi,BUF/N,F334/N,F344/NHsd,F344/NCrl,SUO_F344,GK/Ox,LE/Stm (SOLiD),LE/Stm (Illumina);
18	55529530	rs197280691	CAMK2A	-	391	downstream_gene_variant	MODIFIER	c.*66510C>A				0.429(18/42)		FHH/EurMcwi,SHR/OlaIpcv,SHRSP/Gla,SHR/NCrlPrin,SHR/NHsd,SHR/OlaIpcvPrin;	FHL/EurMcwi,WKY/N,WKY/Gla,WKY/NHsd;	BUF/N,F334/N,F344/NHsd,F344/NCrl,SUO_F344,GK/Ox,LE/Stm (SOLiD),LE/Stm (Illumina);
18	55530298	rs198037543	CAMK2A	-	336	downstream_gene_variant	MODIFIER	c.*67278A>T				0.429(18/42)		FHH/EurMcwi,SHR/OlaIpcv,SHRSP/Gla,SHR/NCrlPrin,SHR/NHsd,SHR/OlaIpcvPrin;	FHL/EurMcwi,WKY/N,WKY/Gla,WKY/NHsd;	BUF/N,F334/N,F344/NHsd,F344/NCrl,SUO_F344,GK/Ox,LE/Stm (SOLiD),LE/Stm (Illumina);
18	55531186	rs198623555	CAMK2A	-	589	downstream_gene_variant	MODIFIER	c.*68166G>A				0.429(18/42)		FHH/EurMcwi,SHR/OlaIpcv,SHRSP/Gla,SHR/NCrlPrin,SHR/NHsd,SHR/OlaIpcvPrin;	FHL/EurMcwi,WKY/N,WKY/Gla,WKY/NHsd;	BUF/N,F334/N,F344/NHsd,F344/NCrl,SUO_F344,GK/Ox,LE/Stm (SOLiD),LE/Stm (Illumina);
18	55531220	rs198165565	CAMK2A	-	487	downstream_gene_variant	MODIFIER	c.*68200G>A				0.429(18/42)		FHH/EurMcwi,SHR/OlaIpcv,SHRSP/Gla,SHR/NCrlPrin,SHR/NHsd,SHR/OlaIpcvPrin;	FHL/EurMcwi,WKY/N,WKY/Gla,WKY/NHsd;	BUF/N,F334/N,F344/NHsd,F344/NCrl,SUO_F344,GK/Ox,LE/Stm (SOLiD),LE/Stm (Illumina);
18	55539303	rs8166281	Slc6a7	-	251	downstream_gene_variant	MODIFIER	c.*893T>C				0.429(18/42)		FHH/EurMcwi,SHR/OlaIpcv,SHRSP/Gla,SHR/NCrlPrin,SHR/NHsd,SHR/OlaIpcvPrin;	FHL/EurMcwi,WKY/N,WKY/Gla,WKY/NHsd;	BUF/N,F334/N,F344/NHsd,F344/NCrl,SUO_F344,GK/Ox,LE/Stm (SOLiD),LE/Stm (Illumina);
18	55539404	rs198280218	Slc6a7	-	413	downstream_gene_variant	MODIFIER	c.*792G>A				0.429(18/42)		FHH/EurMcwi,SHR/OlaIpcv,SHRSP/Gla,SHR/NCrlPrin,SHR/NHsd,SHR/OlaIpcvPrin;	FHL/EurMcwi,WKY/N,WKY/Gla,WKY/NHsd;	BUF/N,F334/N,F344/NHsd,F344/NCrl,SUO_F344,GK/Ox,LE/Stm (SOLiD),LE/Stm (Illumina);
18	55539479	rs197457476	Slc6a7	-	504	3_prime_UTR_variant	MODIFIER	c.*717C>T				0.429(18/42)		FHH/EurMcwi,SHR/OlaIpcv,SHRSP/Gla,SHR/NCrlPrin,SHR/NHsd,SHR/OlaIpcvPrin;	FHL/EurMcwi,WKY/N,WKY/Gla,WKY/NHsd;	BUF/N,F334/N,F344/NHsd,F344/NCrl,SUO_F344,GK/Ox,LE/Stm (SOLiD),LE/Stm (Illumina);
18	55553074	rs197721066	Slc6a7	-	104	synonymous_variant	LOW	c.75T>C	p.Gly25Gly	1	TOLERATED	-	novel
18	55636965	rs198534002	Pdgfrb	Pdgfrb	170	3_prime_UTR_variant	MODIFIER	c.*983A>G				0.381(16/42)		FHH/EurMcwi,SHR/OlaIpcv,SHRSP/Gla,SHR/NCrlPrin,SHR/NHsd,SHR/OlaIpcvPrin;	FHL/EurMcwi,WKY/N,WKY/Gla,WKY/NHsd;	BUF/N,F334/N,F344/NHsd,F344/NCrl,SUO_F344,GK/Ox;
18	55637014	rs198887535	Pdgfrb	Pdgfrb	249	3_prime_UTR_variant	MODIFIER	c.*1032C>T				0.333(14/42)		FHH/EurMcwi,SHR/OlaIpcv,SHRSP/Gla,SHR/NCrlPrin,SHR/NHsd,SHR/OlaIpcvPrin;	FHL/EurMcwi,WKY/N,WKY/Gla,WKY/NHsd;	F344/NHsd,F344/NCrl,SUO_F344,GK/Ox;
18	55682600	rs198399348	Csf1r	-	798	missense_variant	MODERATE	c.1825C>A	p.Leu609Met	0.486	TOLERATED	0.429(18/42)		FHH/EurMcwi,SHR/OlaIpcv,SHRSP/Gla,SHR/NCrlPrin,SHR/NHsd,SHR/OlaIpcvPrin;	FHL/EurMcwi,WKY/N,WKY/Gla,WKY/NHsd;	BUF/N,F334/N,F344/NHsd,F344/NCrl,SUO_F344,GK/Ox,LE/Stm (SOLiD),LE/Stm (Illumina);
18	55688704	rs197618637	Csf1r	-	453	3_prime_UTR_variant	MODIFIER	c.*36C>A				0.429(18/42)		FHH/EurMcwi,SHR/OlaIpcv,SHRSP/Gla,SHR/NCrlPrin,SHR/NHsd,SHR/OlaIpcvPrin;	FHL/EurMcwi,WKY/N,WKY/Gla,WKY/NHsd;	BUF/N,F334/N,F344/NHsd,F344/NCrl,SUO_F344,GK/Ox,LE/Stm (SOLiD),LE/Stm (Illumina);
18	55689075	-	Csf1r	-	532	3_prime_UTR_variant	MODIFIER	c.*407_*408insG				0.429(18/42)		FHH/EurMcwi,SHR/OlaIpcv,SHRSP/Gla,SHR/NCrlPrin,SHR/NHsd,SHR/OlaIpcvPrin;	FHL/EurMcwi,WKY/N,WKY/Gla,WKY/NHsd;	BUF/N,F334/N,F344/NHsd,F344/NCrl,SUO_F344,GK/Ox,LE/Stm (SOLiD),LE/Stm (Illumina);
18	55689184	rs106085464	Csf1r	-	439	3_prime_UTR_variant	MODIFIER	c.*516G>A				0.381(16/42)		FHH/EurMcwi,SHR/OlaIpcv,SHRSP/Gla,SHR/NCrlPrin,SHR/NHsd,SHR/OlaIpcvPrin;	FHL/EurMcwi,WKY/N,WKY/Gla,WKY/NHsd;	BUF/N,F334/N,F344/NHsd,F344/NCrl,SUO_F344,GK/Ox;
18	55690668	rs198759766	Hmgxb3	-	350	missense_variant	MODERATE	c.3513T>G	p.His1171Gln	0.265	TOLERATED	0.429(18/42)		FHH/EurMcwi,SHR/OlaIpcv,SHRSP/Gla,SHR/NCrlPrin,SHR/NHsd,SHR/OlaIpcvPrin;	FHL/EurMcwi,WKY/N,WKY/Gla,WKY/NHsd;	BUF/N,F334/N,F344/NHsd,F344/NCrl,SUO_F344,GK/Ox,LE/Stm (SOLiD),LE/Stm (Illumina);
18	55703664	rs197502356	Hmgxb3	-	236	synonymous_variant	LOW	c.2313G>A	p.Leu771Leu	1	TOLERATED	0.452(19/42)		FHH/EurMcwi,SHR/OlaIpcv,SHRSP/Gla,SHR/NCrlPrin,SHR/NHsd,SHR/OlaIpcvPrin;	FHL/EurMcwi,WKY/N,WKY/Gla;	ACI/N,ACI/EurMcwi,BUF/N,F334/N,F344/NHsd,F344/NCrl,SUO_F344,GK/Ox,LE/Stm (SOLiD),LE/Stm (Illumina);
18	55715142	rs197391293	Hmgxb3	-	293	missense_variant	MODERATE	c.1337G>A	p.Gly446Asp	0.087	TOLERATED	0.429(18/42)		FHH/EurMcwi,SHR/OlaIpcv,SHRSP/Gla,SHR/NCrlPrin,SHR/NHsd,SHR/OlaIpcvPrin;	FHL/EurMcwi,WKY/N,WKY/Gla,WKY/NHsd;	BUF/N,F334/N,F344/NHsd,F344/NCrl,SUO_F344,GK/Ox,LE/Stm (SOLiD),LE/Stm (Illumina);
18	55731033	rs199395323	Hmgxb3	-	230	synonymous_variant	LOW	c.207C>T	p.Ser69Ser	1	TOLERATED	0.381(16/42)		FHH/EurMcwi,SHR/OlaIpcv,SHRSP/Gla,SHR/NCrlPrin,SHR/NHsd,SHR/OlaIpcvPrin;	FHL/EurMcwi,WKY/N,WKY/Gla,WKY/NHsd;	BUF/N,F334/N,F344/NHsd,F344/NCrl,SUO_F344,GK/Ox;
18	55747197	-	Slc26a2	-	141	downstream_gene_variant	MODIFIER	c.*4752delC				0.452(19/42)		FHH/EurMcwi,SHR/OlaIpcv,SHRSP/Gla,SHR/NCrlPrin,SHR/NHsd,SHR/OlaIpcvPrin;	FHL/EurMcwi,WKY/Gla,WKY/NHsd;	ACI/N,ACI/EurMcwi,BUF/N,F334/N,F344/NHsd,F344/NCrl,SUO_F344,GK/Ox,LE/Stm (SOLiD),LE/Stm (Illumina);
18	55747274	rs199398006	Slc26a2	-	102	downstream_gene_variant	MODIFIER	c.*4676A>G				0.381(16/42)		FHH/EurMcwi,SHR/OlaIpcv,SHRSP/Gla,SHR/NCrlPrin,SHR/NHsd,SHR/OlaIpcvPrin;	FHL/EurMcwi,WKY/N,WKY/Gla,WKY/NHsd;	BUF/N,F334/N,F344/NHsd,F344/NCrl,SUO_F344,GK/Ox;
18	55747288	rs197589535	Slc26a2	-	125	downstream_gene_variant	MODIFIER	c.*4662G>A				0.381(16/42)		FHH/EurMcwi,SHR/OlaIpcv,SHRSP/Gla,SHR/NCrlPrin,SHR/NHsd,SHR/OlaIpcvPrin;	FHL/EurMcwi,WKY/N,WKY/Gla,WKY/NHsd;	BUF/N,F334/N,F344/NHsd,F344/NCrl,SUO_F344,GK/Ox;
18	55747625	rs199058051	Slc26a2	-	115	downstream_gene_variant	MODIFIER	c.*4325G>C				0.429(18/42)		FHH/EurMcwi,SHR/OlaIpcv,SHRSP/Gla,SHR/NCrlPrin,SHR/NHsd,SHR/OlaIpcvPrin;	FHL/EurMcwi,WKY/N,WKY/Gla,WKY/NHsd;	ACI/N,ACI/EurMcwi,BUF/N,F334/N,F344/NHsd,F344/NCrl,SUO_F344,GK/Ox;
18	55748235	rs198367666	Slc26a2	-	184	downstream_gene_variant	MODIFIER	c.*3715C>T				0.429(18/42)		FHH/EurMcwi,SHR/OlaIpcv,SHRSP/Gla,SHR/NCrlPrin,SHR/NHsd,SHR/OlaIpcvPrin;	FHL/EurMcwi,WKY/N,WKY/Gla,WKY/NHsd;	ACI/N,ACI/EurMcwi,BUF/N,F334/N,F344/NHsd,F344/NCrl,SUO_F344,GK/Ox;
18	55749383	rs197425359	Slc26a2	-	136	downstream_gene_variant	MODIFIER	c.*2567T>C				0.476(20/42)		FHH/EurMcwi,SHR/OlaIpcv,SHRSP/Gla,SHR/NCrlPrin,SHR/NHsd,SHR/OlaIpcvPrin;	FHL/EurMcwi,WKY/N,WKY/Gla,WKY/NHsd;	ACI/N,ACI/EurMcwi,BUF/N,F334/N,F344/NHsd,F344/NCrl,SUO_F344,GK/Ox,LE/Stm (SOLiD),LE/Stm (Illumina);
18	55749692	rs197839010	Slc26a2	-	92	downstream_gene_variant	MODIFIER	c.*2258A>G				0.476(20/42)		FHH/EurMcwi,SHR/OlaIpcv,SHRSP/Gla,SHR/NCrlPrin,SHR/NHsd,SHR/OlaIpcvPrin;	FHL/EurMcwi,WKY/N,WKY/Gla,WKY/NHsd;	ACI/N,ACI/EurMcwi,BUF/N,F334/N,F344/NHsd,F344/NCrl,SUO_F344,GK/Ox,LE/Stm (SOLiD),LE/Stm (Illumina);
18	55749763	rs199284311	Slc26a2	-	134	downstream_gene_variant	MODIFIER	c.*2187A>G				0.381(16/42)		FHH/EurMcwi,SHR/OlaIpcv,SHRSP/Gla,SHR/NCrlPrin,SHR/NHsd,SHR/OlaIpcvPrin;	FHL/EurMcwi,WKY/N,WKY/Gla,WKY/NHsd;	BUF/N,F334/N,F344/NHsd,F344/NCrl,SUO_F344,GK/Ox;
18	55750051	-	Slc26a2	-	195	downstream_gene_variant	MODIFIER	c.*1898_*1899insTT				0.405(17/42)		FHH/EurMcwi,SHR/OlaIpcv,SHRSP/Gla,SHR/NCrlPrin,SHR/NHsd,SHR/OlaIpcvPrin;	FHL/EurMcwi,WKY/Gla,WKY/NHsd;	ACI/EurMcwi,BUF/N,F334/N,F344/NHsd,F344/NCrl,SUO_F344,GK/Ox,LE/Stm (Illumina);
18	55751839	rs198755368	Slc26a2	-	168	3_prime_UTR_variant	MODIFIER	c.*111T>C				0.476(20/42)		FHH/EurMcwi,SHR/OlaIpcv,SHRSP/Gla,SHR/NCrlPrin,SHR/NHsd,SHR/OlaIpcvPrin;	FHL/EurMcwi,WKY/N,WKY/Gla,WKY/NHsd;	ACI/N,ACI/EurMcwi,BUF/N,F334/N,F344/NHsd,F344/NCrl,SUO_F344,GK/Ox,LE/Stm (SOLiD),LE/Stm (Illumina);
18	55854230	-	Ppargc1b	-	104	downstream_gene_variant	MODIFIER	c.*3394_*3395insG				0.286(12/42)		SHR/OlaIpcv,SHRSP/Gla,SHR/NCrlPrin,SHR/NHsd,SHR/OlaIpcvPrin;	WKY/Gla,WKY/NHsd;	BUF/N,F344/NHsd,F344/NCrl,SUO_F344,GK/Ox;
18	55854498	-	Ppargc1b	-	73	downstream_gene_variant	MODIFIER	c.*3126_*3127insC				0.333(14/42)		SHR/OlaIpcv,SHRSP/Gla,SHR/NCrlPrin,SHR/NHsd,SHR/OlaIpcvPrin;	WKY/N,WKY/Gla,WKY/NHsd;	BUF/N,F334/N,F344/NHsd,F344/NCrl,SUO_F344,GK/Ox;
18	55854942	rs197638294	Ppargc1b	-	53	downstream_gene_variant	MODIFIER	c.*2683G>A				0.381(16/42)		SHR/OlaIpcv,SHRSP/Gla,SHR/NCrlPrin,SHR/NHsd,SHR/OlaIpcvPrin;	WKY/N,WKY/Gla,WKY/NHsd;	ACI/N,ACI/EurMcwi,BUF/N,F334/N,F344/NHsd,F344/NCrl,SUO_F344,GK/Ox;
18	55855330	rs198376548	Ppargc1b	-	78	downstream_gene_variant	MODIFIER	c.*2295A>T				0.333(14/42)		SHR/OlaIpcv,SHRSP/Gla,SHR/NCrlPrin,SHR/NHsd,SHR/OlaIpcvPrin;	WKY/N,WKY/Gla,WKY/NHsd;	BUF/N,F334/N,F344/NHsd,F344/NCrl,SUO_F344,GK/Ox;
18	55855890	rs197710391	Ppargc1b	-	74	downstream_gene_variant	MODIFIER	c.*1735G>T				0.333(14/42)		SHR/OlaIpcv,SHRSP/Gla,SHR/NCrlPrin,SHR/NHsd,SHR/OlaIpcvPrin;	WKY/N,WKY/Gla,WKY/NHsd;	BUF/N,F334/N,F344/NHsd,F344/NCrl,SUO_F344,GK/Ox;
18	55856039	rs199005266	Ppargc1b	-	60	downstream_gene_variant	MODIFIER	c.*1586A>T				0.381(16/42)		SHR/OlaIpcv,SHRSP/Gla,SHR/NCrlPrin,SHR/NHsd,SHR/OlaIpcvPrin;	WKY/N,WKY/Gla,WKY/NHsd;	ACI/N,ACI/EurMcwi,BUF/N,F334/N,F344/NHsd,F344/NCrl,SUO_F344,GK/Ox;
18	55856949	rs197171906	Ppargc1b	-	85	downstream_gene_variant	MODIFIER	c.*676G>A				0.333(14/42)		SHR/OlaIpcv,SHRSP/Gla,SHR/NCrlPrin,SHR/NHsd,SHR/OlaIpcvPrin;	WKY/N,WKY/Gla,WKY/NHsd;	BUF/N,F334/N,F344/NHsd,F344/NCrl,SUO_F344,GK/Ox;
18	55995904	rs198762677	Ppargc1b-Arhgef37	-	55	intergenic_region	MODIFIER	n.55995904C>A				0.357(15/42)		SBH/Ygl,SHR/OlaIpcv,SHRSP/Gla,SHR/NCrlPrin,SHR/NHsd,SHR/OlaIpcvPrin;	WKY/N,WKY/Gla,WKY/NHsd;	BUF/N,F334/N,F344/NHsd,F344/NCrl,SUO_F344,GK/Ox;
18	56016528	rs198715784	Ppargc1b-Arhgef37	-	50	intergenic_region	MODIFIER	n.56016528C>T				0.452(19/42)		SBH/Ygl,SHR/OlaIpcv,SHRSP/Gla,SHR/NCrlPrin,SHR/NHsd,SHR/OlaIpcvPrin;	WKY/N,WKY/Gla,WKY/NHsd;	ACI/N,ACI/EurMcwi,BUF/N,F334/N,F344/NHsd,F344/NCrl,SUO_F344,GK/Ox,LE/Stm (SOLiD),LE/Stm (Illumina);
18	56062779	rs105163137	Arhgef37	-	66	synonymous_variant	LOW	c.1581A>G	p.Leu527Leu	1	TOLERATED	0.452(19/42)		SBH/Ygl,SHR/OlaIpcv,SHRSP/Gla,SHR/NCrlPrin,SHR/NHsd,SHR/OlaIpcvPrin;	WKY/N,WKY/Gla,WKY/NHsd;	ACI/N,ACI/EurMcwi,BUF/N,F334/N,F344/NHsd,F344/NCrl,SUO_F344,GK/Ox,LE/Stm (SOLiD),LE/Stm (Illumina);
18	56072147	rs197636799	Arhgef37	-	59	synonymous_variant	LOW	c.561C>T	p.Pro187Pro	0.418	TOLERATED	0.429(18/42)		SBH/Ygl,SHR/OlaIpcv,SHRSP/Gla,SHR/NCrlPrin,SHR/NHsd,SHR/OlaIpcvPrin;	WKY/Gla,WKY/NHsd;	ACI/N,ACI/EurMcwi,BUF/N,F334/N,F344/NHsd,F344/NCrl,SUO_F344,GK/Ox,LE/Stm (SOLiD),LE/Stm (Illumina);
18	56141091	rs105131184	Csnk1a1	-	86	intron_variant	MODIFIER	c.1090+1533C>T				-	novel
18	56143864	rs198446906	Csnk1a1	-	75	intron_variant	MODIFIER	c.1091-2555C>G				0.405(17/42)		SBH/Ygl,SHR/OlaIpcv,SHRSP/Gla,SHR/NCrlPrin,SHR/NHsd,SHR/OlaIpcvPrin;	WKY/N,WKY/Gla,WKY/NHsd;	ACI/N,ACI/EurMcwi,BUF/N,F334/N,F344/NHsd,F344/NCrl,SUO_F344,GK/Ox;
18	56144011	rs198749571	Csnk1a1	-	65	intron_variant	MODIFIER	c.1091-2408T>C				0.405(17/42)		SBH/Ygl,SHR/OlaIpcv,SHRSP/Gla,SHR/NCrlPrin,SHR/NHsd,SHR/OlaIpcvPrin;	WKY/N,WKY/Gla,WKY/NHsd;	ACI/N,ACI/EurMcwi,BUF/N,F334/N,F344/NHsd,F344/NCrl,SUO_F344,GK/Ox;
18	56145992	rs106246932	Csnk1a1	-	108	intron_variant	MODIFIER	c.1091-427A>G				0.381(16/42)		SBH/Ygl,SHR/OlaIpcv,SHRSP/Gla,SHR/NCrlPrin,SHR/NHsd,SHR/OlaIpcvPrin;	WKY/N,WKY/Gla,WKY/NHsd;	BUF/N,F334/N,F344/NHsd,F344/NCrl,SUO_F344,LE/Stm (SOLiD),LE/Stm (Illumina);
18	56147126	rs197200815	Csnk1a1	-	571	3_prime_UTR_variant	MODIFIER	c.*700A>G				0.452(19/42)		SBH/Ygl,SHR/OlaIpcv,SHRSP/Gla,SHR/NCrlPrin,SHR/NHsd,SHR/OlaIpcvPrin;	WKY/N,WKY/Gla,WKY/NHsd;	ACI/N,ACI/EurMcwi,BUF/N,F334/N,F344/NHsd,F344/NCrl,SUO_F344,GK/Ox,LE/Stm (SOLiD),LE/Stm (Illumina);
18	56147367	rs197988232	Csnk1a1	-	509	downstream_gene_variant	MODIFIER	c.*941A>G				0.333(14/42)		SBH/Ygl,SHR/OlaIpcv,SHRSP/Gla,SHR/NCrlPrin,SHR/NHsd,SHR/OlaIpcvPrin;	WKY/Gla,WKY/NHsd;	ACI/EurMcwi,F344/NHsd,F344/NCrl,SUO_F344,GK/Ox,LE/Stm (Illumina);
18	56148303	rs198497313	Csnk1a1	-	885	downstream_gene_variant	MODIFIER	c.*1877G>A				0.381(16/42)		SBH/Ygl,SHR/OlaIpcv,SHRSP/Gla,SHR/NCrlPrin,SHR/NHsd,SHR/OlaIpcvPrin;	WKY/N,WKY/Gla,WKY/NHsd;	BUF/N,F334/N,F344/NHsd,F344/NCrl,SUO_F344,LE/Stm (SOLiD),LE/Stm (Illumina);
18	56148834	rs106716581	Csnk1a1	-	843	downstream_gene_variant	MODIFIER	c.*2408C>T				0.333(14/42)		SBH/Ygl,SHR/OlaIpcv,SHRSP/Gla,SHR/NCrlPrin,SHR/NHsd,SHR/OlaIpcvPrin;	WKY/N,WKY/Gla,WKY/NHsd;	BUF/N,F334/N,F344/NHsd,F344/NCrl,SUO_F344;
18	56194329	-	Mir145	-	44	downstream_gene_variant	MODIFIER	n.*4491C>T				-	novel
18	57522555	-	Apcdd1	-	322	downstream_gene_variant	MODIFIER	c.*162G>A				0.214(9/42)		SHR/OlaIpcv,SHRSP/Gla,SHR/NCrlPrin,SHR/NHsd,SHR/OlaIpcvPrin;	FHL/EurMcwi;	GK/Ox,LE/Stm (SOLiD),LE/Stm (Illumina);
18	57562399	rs198931177	Napg	-	570	missense_variant	MODERATE	c.448T>A	p.Cys150Ser	0.157	TOLERATED	0.214(9/42)		SHR/OlaIpcv,SHRSP/Gla,SHR/NCrlPrin,SHR/NHsd,SHR/OlaIpcvPrin;	FHL/EurMcwi;	GK/Ox,LE/Stm (SOLiD),LE/Stm (Illumina);
18	57566560	rs13449311	Napg	-	607	3_prime_UTR_variant	MODIFIER	c.*2089C>G				0.190(8/42)		SHR/OlaIpcv,SHRSP/Gla,SHR/NCrlPrin,SHR/NHsd,SHR/OlaIpcvPrin;	FHL/EurMcwi;	LE/Stm (SOLiD),LE/Stm (Illumina);
18	58303956	rs106872075	Txnl1	-	764	5_prime_UTR_premature_start_codon_gain_variant	LOW	c.-65C>T				0.452(19/42)		FHH/EurMcwi,SHR/OlaIpcv,SHRSP/Gla,SHR/NCrlPrin,SHR/NHsd,SHR/OlaIpcvPrin;	FHL/EurMcwi,MNS/Gib;	BBDP/Wor,BUF/N,F334/N,F344/NHsd,F344/NCrl,SUO_F344,GK/Ox,LE/Stm (SOLiD),LE/Stm (Illumina),MR/N,WN/N;
18	58334820	rs199148856	Wdr7	-	167	synonymous_variant	LOW	c.420T>C	p.Val140Val	1	TOLERATED	0.429(18/42)		FHH/EurMcwi,SBH/Ygl,SHR/OlaIpcv,SHRSP/Gla,SHR/NCrlPrin,SHR/NHsd,SHR/OlaIpcvPrin;	MNS/Gib;	BBDP/Wor,BUF/N,F334/N,F344/NHsd,F344/NCrl,SUO_F344,LE/Stm (SOLiD),LE/Stm (Illumina),MR/N,WN/N;
18	58346012	rs197342051	Wdr7	-	293	synonymous_variant	LOW	c.1296T>C	p.Ile432Ile	1	TOLERATED	0.429(18/42)		FHH/EurMcwi,SBH/Ygl,SHR/OlaIpcv,SHRSP/Gla,SHR/NCrlPrin,SHR/NHsd,SHR/OlaIpcvPrin;	MNS/Gib;	BBDP/Wor,BUF/N,F334/N,F344/NHsd,F344/NCrl,SUO_F344,LE/Stm (SOLiD),LE/Stm (Illumina),MR/N,WN/N;
18	58346754	rs107490482	Wdr7	-	206	synonymous_variant	LOW	c.1404A>G	p.Thr468Thr	1	TOLERATED	0.429(18/42)		FHH/EurMcwi,SBH/Ygl,SHR/OlaIpcv,SHRSP/Gla,SHR/NCrlPrin,SHR/NHsd,SHR/OlaIpcvPrin;	MNS/Gib;	BBDP/Wor,BUF/N,F334/N,F344/NHsd,F344/NCrl,SUO_F344,LE/Stm (SOLiD),LE/Stm (Illumina),MR/N,WN/N;
18	58407765	rs199202408	Wdr7	-	288	synonymous_variant	LOW	c.2052A>T	p.Thr684Thr	1	TOLERATED	0.333(14/42)		FHH/EurMcwi,SHR/OlaIpcv,SHRSP/Gla,SHR/NCrlPrin,SHR/NHsd,SHR/OlaIpcvPrin;	MNS/Gib;	BBDP/Wor,BUF/N,F334/N,F344/NHsd,F344/NCrl,SUO_F344,WN/N;
18	58408011	rs197304865	Wdr7	-	413	synonymous_variant	LOW	c.2298A>G	p.Glu766Glu	1	TOLERATED	0.405(17/42)		FHH/EurMcwi,SHR/OlaIpcv,SHRSP/Gla,SHR/NCrlPrin,SHR/NHsd,SHR/OlaIpcvPrin;	MNS/Gib;	BBDP/Wor,BUF/N,F334/N,F344/NHsd,F344/NCrl,SUO_F344,LE/Stm (SOLiD),LE/Stm (Illumina),MR/N,WN/N;
18	58410047	rs198833498	Wdr7	-	351	synonymous_variant	LOW	c.2808C>T	p.Pro936Pro	0.775	TOLERATED	0.381(16/42)		FHH/EurMcwi,SHR/OlaIpcv,SHRSP/Gla,SHR/NCrlPrin,SHR/NHsd,SHR/OlaIpcvPrin;	MNS/Gib;	BBDP/Wor,BUF/N,F334/N,F344/NHsd,F344/NCrl,SUO_F344,LE/Stm (SOLiD),LE/Stm (Illumina),WN/N;
18	58502155	rs197804236	Wdr7	-	376	3_prime_UTR_variant	MODIFIER	c.*105G>A				0.429(18/42)		FHH/EurMcwi,SBH/Ygl,SHR/OlaIpcv,SHRSP/Gla,SHR/NCrlPrin,SHR/NHsd,SHR/OlaIpcvPrin;	MNS/Gib;	BBDP/Wor,BUF/N,F334/N,F344/NHsd,F344/NCrl,SUO_F344,GK/Ox,LE/Stm (SOLiD),LE/Stm (Illumina),WN/N;
18	58612861	rs199016525	Wdr7	-	262	downstream_gene_variant	MODIFIER	c.*149185C>T				0.381(16/42)		FHH/EurMcwi,SHR/OlaIpcv,SHRSP/Gla,SHR/NCrlPrin,SHR/NHsd,SHR/OlaIpcvPrin;	MNS/Gib;	BBDP/Wor,BUF/N,F334/N,F344/NHsd,F344/NCrl,SUO_F344,LE/Stm (SOLiD),LE/Stm (Illumina),WN/N;
18	58962730	-	St8sia3	-	52	upstream_gene_variant	MODIFIER	c.-165A>G				0.024(1/42)		SBH/Ygl;
18	58969970	rs198775862	St8sia3	-	147	downstream_gene_variant	MODIFIER	c.*863T>C				0.429(18/42)		FHH/EurMcwi,SBH/Ygl,SHR/OlaIpcv,SHRSP/Gla,SHR/NCrlPrin,SHR/NHsd,SHR/OlaIpcvPrin;	MNS/Gib;	ACI/N,ACI/EurMcwi,BBDP/Wor,BUF/N,F334/N,F344/NHsd,F344/NCrl,SUO_F344,GK/Ox,LE/Stm (Illumina);
18	58971443	rs197348033	St8sia3	-	178	downstream_gene_variant	MODIFIER	c.*2336T>C				0.452(19/42)		FHH/EurMcwi,SBH/Ygl,SHR/OlaIpcv,SHRSP/Gla,SHR/NCrlPrin,SHR/NHsd,SHR/OlaIpcvPrin;	MNS/Gib;	ACI/N,ACI/EurMcwi,BBDP/Wor,BUF/N,F334/N,F344/NHsd,F344/NCrl,SUO_F344,GK/Ox,LE/Stm (SOLiD),LE/Stm (Illumina);
18	58972030	rs198247401	St8sia3	-	135	downstream_gene_variant	MODIFIER	c.*2923A>G				0.452(19/42)		FHH/EurMcwi,SBH/Ygl,SHR/OlaIpcv,SHRSP/Gla,SHR/NCrlPrin,SHR/NHsd,SHR/OlaIpcvPrin;	MNS/Gib;	ACI/N,ACI/EurMcwi,BBDP/Wor,BUF/N,F334/N,F344/NHsd,F344/NCrl,SUO_F344,GK/Ox,LE/Stm (SOLiD),LE/Stm (Illumina);
18	58972286	rs197771348	St8sia3	-	196	downstream_gene_variant	MODIFIER	c.*3179T>C				0.452(19/42)		FHH/EurMcwi,SBH/Ygl,SHR/OlaIpcv,SHRSP/Gla,SHR/NCrlPrin,SHR/NHsd,SHR/OlaIpcvPrin;	MNS/Gib;	ACI/N,ACI/EurMcwi,BBDP/Wor,BUF/N,F334/N,F344/NHsd,F344/NCrl,SUO_F344,GK/Ox,LE/Stm (SOLiD),LE/Stm (Illumina);
18	58973497	rs199402179	St8sia3	-	183	downstream_gene_variant	MODIFIER	c.*4390A>C				0.476(20/42)		FHH/EurMcwi,SBH/Ygl,SHR/OlaIpcv,SHRSP/Gla,SHR/NCrlPrin,SHR/NHsd,SHR/OlaIpcvPrin;	MNS/Gib;	ACI/N,ACI/EurMcwi,BBDP/Wor,BUF/N,F334/N,F344/NHsd,F344/NCrl,SUO_F344,GK/Ox,LE/Stm (SOLiD),LE/Stm (Illumina),MR/N;
18	58974158	rs197566845	St8sia3	-	122	downstream_gene_variant	MODIFIER	c.*5051A>G				0.476(20/42)		FHH/EurMcwi,SBH/Ygl,SHR/OlaIpcv,SHRSP/Gla,SHR/NCrlPrin,SHR/NHsd,SHR/OlaIpcvPrin;	MNS/Gib;	ACI/N,ACI/EurMcwi,BBDP/Wor,BUF/N,F334/N,F344/NHsd,F344/NCrl,SUO_F344,GK/Ox,LE/Stm (SOLiD),LE/Stm (Illumina),MR/N;
18	58974651	-	St8sia3-RGD1562699	-	97	intergenic_region	MODIFIER	n.58974651A>G				0.333(14/42)		FHH/EurMcwi,SBH/Ygl;	MNS/Gib;	ACI/N,ACI/EurMcwi,BBDP/Wor,BUF/N,F334/N,F344/NHsd,F344/NCrl,SUO_F344,GK/Ox,LE/Stm (SOLiD),LE/Stm (Illumina);
18	58976083	-	St8sia3-RGD1562699	-	73	intergenic_region	MODIFIER	n.58976083C>T				0.333(14/42)		FHH/EurMcwi,SBH/Ygl;	MNS/Gib;	ACI/N,ACI/EurMcwi,BBDP/Wor,BUF/N,F334/N,F344/NHsd,F344/NCrl,SUO_F344,GK/Ox,LE/Stm (SOLiD),LE/Stm (Illumina);
18	58976131	rs197263490	St8sia3-RGD1562699	-	111	intergenic_region	MODIFIER	n.58976131T>C				0.476(20/42)		FHH/EurMcwi,SBH/Ygl,SHR/OlaIpcv,SHRSP/Gla,SHR/NCrlPrin,SHR/NHsd,SHR/OlaIpcvPrin;	MNS/Gib;	ACI/N,ACI/EurMcwi,BBDP/Wor,BUF/N,F334/N,F344/NHsd,F344/NCrl,SUO_F344,GK/Ox,LE/Stm (SOLiD),LE/Stm (Illumina),MR/N;
18	58977045	rs196993398	St8sia3-RGD1562699	-	138	intergenic_region	MODIFIER	n.58977045C>T				0.476(20/42)		FHH/EurMcwi,SBH/Ygl,SHR/OlaIpcv,SHRSP/Gla,SHR/NCrlPrin,SHR/NHsd,SHR/OlaIpcvPrin;	MNS/Gib;	ACI/N,ACI/EurMcwi,BBDP/Wor,BUF/N,F334/N,F344/NHsd,F344/NCrl,SUO_F344,GK/Ox,LE/Stm (SOLiD),LE/Stm (Illumina),MR/N;
18	58977259	rs198157093	St8sia3-RGD1562699	-	150	intergenic_region	MODIFIER	n.58977259C>G				0.476(20/42)		FHH/EurMcwi,SBH/Ygl,SHR/OlaIpcv,SHRSP/Gla,SHR/NCrlPrin,SHR/NHsd,SHR/OlaIpcvPrin;	MNS/Gib;	ACI/N,ACI/EurMcwi,BBDP/Wor,BUF/N,F334/N,F344/NHsd,F344/NCrl,SUO_F344,GK/Ox,LE/Stm (SOLiD),LE/Stm (Illumina),MR/N;
18	59153047	rs13449838	Fech	-	574	3_prime_UTR_variant	MODIFIER	c.*702G>A				0.143(6/42)		SBH/Ygl,SHR/OlaIpcv,SHRSP/Gla,SHR/NCrlPrin,SHR/NHsd,SHR/OlaIpcvPrin;
18	59153211	rs199183859	Fech	-	531	3_prime_UTR_variant	MODIFIER	c.*538G>A				0.143(6/42)		SBH/Ygl,SHR/OlaIpcv,SHRSP/Gla,SHR/NCrlPrin,SHR/NHsd,SHR/OlaIpcvPrin;
18	59153400	rs13450164	Fech	-	224	3_prime_UTR_variant	MODIFIER	c.*349G>A				0.429(18/42)		FHH/EurMcwi,SBH/Ygl,SHR/OlaIpcv,SHRSP/Gla,SHR/NCrlPrin,SHR/NHsd,SHR/OlaIpcvPrin;	MNS/Gib;	ACI/EurMcwi,BBDP/Wor,BUF/N,F334/N,F344/NHsd,F344/NCrl,SUO_F344,GK/Ox,LE/Stm (SOLiD),LE/Stm (Illumina);
18	59153450	rs13449883	Fech	-	382	3_prime_UTR_variant	MODIFIER	c.*299A>G				0.143(6/42)		SBH/Ygl,SHR/OlaIpcv,SHRSP/Gla,SHR/NCrlPrin,SHR/NHsd,SHR/OlaIpcvPrin;
18	59153529	rs13449884	Fech	-	494	3_prime_UTR_variant	MODIFIER	c.*220G>A				0.452(19/42)		FHH/EurMcwi,SBH/Ygl,SHR/OlaIpcv,SHRSP/Gla,SHR/NCrlPrin,SHR/NHsd,SHR/OlaIpcvPrin;	MNS/Gib;	ACI/N,ACI/EurMcwi,BBDP/Wor,BUF/N,F334/N,F344/NHsd,F344/NCrl,SUO_F344,GK/Ox,LE/Stm (SOLiD),LE/Stm (Illumina);
18	59153693	rs105862862	Fech	-	585	3_prime_UTR_variant	MODIFIER	c.*56A>G				0.452(19/42)		FHH/EurMcwi,SBH/Ygl,SHR/OlaIpcv,SHRSP/Gla,SHR/NCrlPrin,SHR/NHsd,SHR/OlaIpcvPrin;	MNS/Gib;	ACI/N,ACI/EurMcwi,BBDP/Wor,BUF/N,F334/N,F344/NHsd,F344/NCrl,SUO_F344,GK/Ox,LE/Stm (SOLiD),LE/Stm (Illumina);
18	59153701	rs106990923	Fech	-	603	3_prime_UTR_variant	MODIFIER	c.*48T>C				0.452(19/42)		FHH/EurMcwi,SBH/Ygl,SHR/OlaIpcv,SHRSP/Gla,SHR/NCrlPrin,SHR/NHsd,SHR/OlaIpcvPrin;	MNS/Gib;	ACI/N,ACI/EurMcwi,BBDP/Wor,BUF/N,F334/N,F344/NHsd,F344/NCrl,SUO_F344,GK/Ox,LE/Stm (SOLiD),LE/Stm (Illumina);
